# Supplementary material for: Horizontal gene transfer in plant microbiomes: integrons as hotspots for cross-species gene exchange
Source: Front Microbiol. 2024 Apr 29;15:1338026. doi: 10.3389/fmicb.2024.1338026 (PMC11089894; doi:10.3389/fmicb.2024.1338026)
Supplement: Supplementary file 1 [file Table_1.xlsx]

## Sheet: Table S1
Supplementary Table S1. Integron-positive genomes from PLaBA-db (Patz et al., 2021).
IMG_acccession	attCs	IntI_positive	Phylum	Class	Order	Family	Genus	Species	Plant_site	Isolation_site	Genome_size
2513237054	2	TRUE	Proteobacteria	Gammaproteobacteria	Pseudomonadales	Pseudomonadaceae	Pseudomonas	Pseudomonas aeruginosa	not_announced	Isolate from a tomato plant|tomato|Isolate from a tomato plant	6634585
2648501197	3	FALSE	Proteobacteria	Gammaproteobacteria	Pseudomonadales	Pseudomonadaceae	Pseudomonas	Pseudomonas amygdali	Phyllosphere	Sesame (Sesamum indicum L.)	6137517
2508501059	2	FALSE	Proteobacteria	Gammaproteobacteria	Pseudomonadales	Pseudomonadaceae	Pseudomonas	Pseudomonas amygdali	not_announced	Mulberry	6881540
2531839710	4	FALSE	Proteobacteria	Gammaproteobacteria	Pseudomonadales	Pseudomonadaceae	Pseudomonas	Pseudomonas avellanae	not_announced	Corylus avellana|Hazelnut|Corylus avellana|Hazelnut	5847426
2728369097	7	TRUE	Proteobacteria	Gammaproteobacteria	Pseudomonadales	Pseudomonadaceae	Pseudomonas	Pseudomonas balearica	Rhizosphere	rhizosphere|rhizosphere	4333476
2516653057	2	FALSE	Proteobacteria	Gammaproteobacteria	Pseudomonadales	Pseudomonadaceae	Pseudomonas	Pseudomonas cannabina	not_announced	Cultivation field|Plants|Cultivation field	5821618
2671180595	2	FALSE	Proteobacteria	Gammaproteobacteria	Pseudomonadales	Pseudomonadaceae	Pseudomonas	Pseudomonas ficuserectae	Phyllosphere	Ficus erecta Thunb.	5596299
2548876985	3	FALSE	Proteobacteria	Gammaproteobacteria	Pseudomonadales	Pseudomonadaceae	Pseudomonas	Pseudomonas fuscovaginae	not_announced	Oryza sativa|Sheath brown rot lesion on the rice type IRRI Elite|Oryza sativa|Sheath brown rot lesion on the rice type IRRI Elite	6350233
2823421272	12	TRUE	Proteobacteria	Gammaproteobacteria	Pseudomonadales	Pseudomonadaceae	Pseudomonas	Pseudomonas mendocina	Rhizosphere	not_announced	5372474
2767802489	22	TRUE	Proteobacteria	Gammaproteobacteria	Pseudomonadales	Pseudomonadaceae	Pseudomonas	Pseudomonas oleovorans	not_announced	Oryza sativa|Oryza sativa	5567139
2585428006	2	FALSE	Proteobacteria	Gammaproteobacteria	Pseudomonadales	Pseudomonadaceae	Pseudomonas	Pseudomonas savastanoi	Phyllosphere	olive	6415108
2675903319	2	FALSE	Proteobacteria	Gammaproteobacteria	Pseudomonadales	Pseudomonadaceae	Pseudomonas	Pseudomonas savastanoi	not_announced	Plant material|oleander/nerium (Nerium oleander L.)|Plant material	5776155
2713896858	2	FALSE	Proteobacteria	Gammaproteobacteria	Pseudomonadales	Pseudomonadaceae	Pseudomonas	Pseudomonas savastanoi	Phyllosphere|Carposphere	Nerium oleander L.	5680391
2713896865	2	FALSE	Proteobacteria	Gammaproteobacteria	Pseudomonadales	Pseudomonadaceae	Pseudomonas	Pseudomonas savastanoi	Phyllosphere	olive (Olea europaea L.)	5988753
2713896930	2	FALSE	Proteobacteria	Gammaproteobacteria	Pseudomonadales	Pseudomonadaceae	Pseudomonas	Pseudomonas savastanoi	Phyllosphere	olive	6359112
2636415616	2	FALSE	Proteobacteria	Gammaproteobacteria	Pseudomonadales	Pseudomonadaceae	Pseudomonas	Pseudomonas simiae	Rhizosphere	Mangrove	6395623
2773857673	2	FALSE	Proteobacteria	Gammaproteobacteria	Pseudomonadales	Pseudomonadaceae	Pseudomonas	Pseudomonas sp. 443	Rhizosphere	Side oats roots|Side oat|Side oats roots	6513460
2818991223	2	TRUE	Proteobacteria	Gammaproteobacteria	Pseudomonadales	Pseudomonadaceae	Pseudomonas	Pseudomonas sp. AG1028	not_announced	Oryza sativa|Oryza sativa	4995634
2886041690	2	FALSE	Proteobacteria	Gammaproteobacteria	Pseudomonadales	Pseudomonadaceae	Pseudomonas	Pseudomonas sp. BCA13	not_announced	Grape|vine|Grape|vine	5902059
2886035907	2	FALSE	Proteobacteria	Gammaproteobacteria	Pseudomonadales	Pseudomonadaceae	Pseudomonas	Pseudomonas sp. BCA14	not_announced	Grape|vine|Grape|vine	6321369
2885820151	2	FALSE	Proteobacteria	Gammaproteobacteria	Pseudomonadales	Pseudomonadaceae	Pseudomonas	Pseudomonas sp. BCA17	not_announced	Grape|vine|Grape|vine	6316805
2724679196	58	FALSE	Proteobacteria	Gammaproteobacteria	Pseudomonadales	Pseudomonadaceae	Pseudomonas	Pseudomonas sp. BMS12	Rhizosphere	rhizosphere sediment of Phragmites karka from lake water|Phragmites karka|rhizosphere sediment of Phragmites karka from lake water	4510658
2738543004	2	FALSE	Proteobacteria	Gammaproteobacteria	Pseudomonadales	Pseudomonadaceae	Pseudomonas	Pseudomonas sp. GV085	Rhizosphere	Populus|Populus root|Populus|Populus root	6381073
2882904839	2	FALSE	Proteobacteria	Gammaproteobacteria	Pseudomonadales	Pseudomonadaceae	Pseudomonas	Pseudomonas sp. JMN1	not_announced	Grape|vine|Grape|vine	6321856
2643221791	12	FALSE	Proteobacteria	Gammaproteobacteria	Pseudomonadales	Pseudomonadaceae	Pseudomonas	Pseudomonas sp. Leaf83	Phyllosphere	Arabidopsis leaf|Arabidopsis|Arabidopsis leaf	5538830
2870356601	6	TRUE	Proteobacteria	Gammaproteobacteria	Pseudomonadales	Pseudomonadaceae	Pseudomonas	Pseudomonas sp. LTJR-52	not_announced	Alhagi sparsifolia Shap.	5539211
2767802285	6	FALSE	Proteobacteria	Gammaproteobacteria	Pseudomonadales	Pseudomonadaceae	Pseudomonas	Pseudomonas sp. M30-35	not_announced	soil	4926954
2599185305	3	FALSE	Proteobacteria	Gammaproteobacteria	Pseudomonadales	Pseudomonadaceae	Pseudomonas	Pseudomonas sp. NFACC07-1	Rhizosphere	single colony isolate	6748700
2599185248	3	FALSE	Proteobacteria	Gammaproteobacteria	Pseudomonadales	Pseudomonadaceae	Pseudomonas	Pseudomonas sp. NFACC08-1	Rhizosphere	single colony isolate	6696816
2599185300	2	FALSE	Proteobacteria	Gammaproteobacteria	Pseudomonadales	Pseudomonadaceae	Pseudomonas	Pseudomonas sp. NFACC39-1	Rhizosphere	single colony isolate	6062622
2599185315	3	FALSE	Proteobacteria	Gammaproteobacteria	Pseudomonadales	Pseudomonadaceae	Pseudomonas	Pseudomonas sp. NFACC44-2	Rhizosphere	single colony isolate	6771107
2599185291	3	FALSE	Proteobacteria	Gammaproteobacteria	Pseudomonadales	Pseudomonadaceae	Pseudomonas	Pseudomonas sp. NFACC48-1	Rhizosphere	single colony isolate	6775623
2667528170	3	FALSE	Proteobacteria	Gammaproteobacteria	Pseudomonadales	Pseudomonadaceae	Pseudomonas	Pseudomonas sp. NFACC50-1	Rhizosphere	single colony isolate	6786960
2599185289	3	FALSE	Proteobacteria	Gammaproteobacteria	Pseudomonadales	Pseudomonadaceae	Pseudomonas	Pseudomonas sp. NFACC51	Rhizosphere	single colony isolate|Endophytes|single colony isolate	6778765
2599185321	3	FALSE	Proteobacteria	Gammaproteobacteria	Pseudomonadales	Pseudomonadaceae	Pseudomonas	Pseudomonas sp. NFACC54	Rhizosphere	single colony isolate|Endophytes|single colony isolate	6764560
2600255389	10	TRUE	Proteobacteria	Gammaproteobacteria	Pseudomonadales	Pseudomonadaceae	Pseudomonas	Pseudomonas sp. NFPP33	Rhizosphere	single colony isolate|Endophytes|single colony isolate	5275336
2885984810	5	FALSE	Proteobacteria	Gammaproteobacteria	Pseudomonadales	Pseudomonadaceae	Pseudomonas	Pseudomonas sp. PA1(2017)	not_announced	Piper auritum|flower	5285618
2885989707	2	FALSE	Proteobacteria	Gammaproteobacteria	Pseudomonadales	Pseudomonadaceae	Pseudomonas	Pseudomonas sp. PA15(2017)	Phyllosphere	Piper auritum|leaf	5493442
2885994973	6	FALSE	Proteobacteria	Gammaproteobacteria	Pseudomonadales	Pseudomonadaceae	Pseudomonas	Pseudomonas sp. PA27(2017)	Phyllosphere	Piper auritum|leaf	5400277
2548876981	2	FALSE	Proteobacteria	Gammaproteobacteria	Pseudomonadales	Pseudomonadaceae	Pseudomonas	Pseudomonas sp. R81	not_announced	Triticum aestivum|Triticum aestivum	6131782
2579779090	2	FALSE	Proteobacteria	Gammaproteobacteria	Pseudomonadales	Pseudomonadaceae	Pseudomonas	Pseudomonas sp. RIT288	not_announced	Salix|Salix	6273290
2808606379	8	TRUE	Proteobacteria	Gammaproteobacteria	Pseudomonadales	Pseudomonadaceae	Pseudomonas	Pseudomonas sp. SJZ079	Rhizosphere	Ammophila breviligulata|rhizosphere soil|Soil|beachgrass (Ammophila breviligulata)|rhizosphere soil	5022697
2808606373	37	TRUE	Proteobacteria	Gammaproteobacteria	Pseudomonadales	Pseudomonadaceae	Pseudomonas	Pseudomonas sp. SLBN-2	Rhizosphere	Oryza sativa|Rice root	4423627
2516653030	15	TRUE	Proteobacteria	Gammaproteobacteria	Pseudomonadales	Pseudomonadaceae	Pseudomonas	Pseudomonas stutzeri	Rhizosphere	not_announced	4233213
2654587733	7	FALSE	Proteobacteria	Gammaproteobacteria	Pseudomonadales	Pseudomonadaceae	Pseudomonas	Pseudomonas stutzeri	Rhizosphere	wheat	4595201
2648501367	3	FALSE	Proteobacteria	Gammaproteobacteria	Pseudomonadales	Pseudomonadaceae	Pseudomonas	Pseudomonas stutzeri	Rhizosphere	wheat (Triticum turgidum)	4895061
2507149015	2	FALSE	Proteobacteria	Gammaproteobacteria	Pseudomonadales	Pseudomonadaceae	Pseudomonas	Pseudomonas stutzeri	Rhizosphere	pellet|rice|pellet	4600489
2529293194	1	TRUE	Proteobacteria	Gammaproteobacteria	Pseudomonadales	Pseudomonadaceae	Pseudomonas	Pseudomonas stutzeri	Rhizosphere	Marine sediment	4525589
2585427827	8	FALSE	Proteobacteria	Gammaproteobacteria	Pseudomonadales	Pseudomonadaceae	Pseudomonas	Pseudomonas syringae	not_announced	wheat	5890426
2563367034	5	FALSE	Proteobacteria	Gammaproteobacteria	Pseudomonadales	Pseudomonadaceae	Pseudomonas	Pseudomonas syringae	not_announced	Actinidia|Actinidia	6034474
2506783017	4	FALSE	Proteobacteria	Gammaproteobacteria	Pseudomonadales	Pseudomonadaceae	Pseudomonas	Pseudomonas syringae	not_announced	Cucumis melo|Cantaloupe production field in Plan|Cucumis melo|Cantaloupe production field in Plan-de-Robion, France	5862133
2547132202	4	FALSE	Proteobacteria	Gammaproteobacteria	Pseudomonadales	Pseudomonadaceae	Pseudomonas	Pseudomonas syringae	not_announced	Plants	5639600
2588253837	4	FALSE	Proteobacteria	Gammaproteobacteria	Pseudomonadales	Pseudomonadaceae	Pseudomonas	Pseudomonas syringae	not_announced	Actinidia|Actinidia	6080067
2588253838	4	FALSE	Proteobacteria	Gammaproteobacteria	Pseudomonadales	Pseudomonadaceae	Pseudomonas	Pseudomonas syringae	not_announced	Actinidia|Actinidia	5887201
2738541351	4	FALSE	Proteobacteria	Gammaproteobacteria	Pseudomonadales	Pseudomonadaceae	Pseudomonas	Pseudomonas syringae	Phyllosphere	not_announced	5894342
2505313053	3	FALSE	Proteobacteria	Gammaproteobacteria	Pseudomonadales	Pseudomonadaceae	Pseudomonas	Pseudomonas syringae	Phyllosphere	Sesamum indicum|leaf of Sesamum indicum	6246536
2713896843	3	FALSE	Proteobacteria	Gammaproteobacteria	Pseudomonadales	Pseudomonadaceae	Pseudomonas	Pseudomonas syringae	Phyllosphere	broccoli raab (Brassica rapa L. subsp. Rapa)	6056071
2713897253	3	FALSE	Proteobacteria	Gammaproteobacteria	Pseudomonadales	Pseudomonadaceae	Pseudomonas	Pseudomonas syringae	Phyllosphere	celery (Apium graveolens L. var. dulce (Mill.) Pers.)	6033738
2505313047	2	FALSE	Proteobacteria	Gammaproteobacteria	Pseudomonadales	Pseudomonadaceae	Pseudomonas	Pseudomonas syringae	not_announced	Brassica oleracea|Brassica campestris|Plants|Brassica oleracea|Brassica campestris	6404968
2505313065	2	FALSE	Proteobacteria	Gammaproteobacteria	Pseudomonadales	Pseudomonadaceae	Pseudomonas	Pseudomonas syringae	not_announced	plant|Cauliflower, Brassica oleracea var. botrytis|plant-derived foodstuff (Cauliflower, Brassica oleracea var. botrytis)	6027722
2506783015	2	FALSE	Proteobacteria	Gammaproteobacteria	Pseudomonadales	Pseudomonadaceae	Pseudomonas	Pseudomonas syringae	not_announced	Cucumis melo|Cantaloupe production field in the Quercy region of France|Cucumis melo|Cantaloupe production field in the Quercy region of France	5758089
2506783057	2	FALSE	Proteobacteria	Gammaproteobacteria	Pseudomonadales	Pseudomonadaceae	Pseudomonas	Pseudomonas syringae	not_announced	Olea europaea|Olea europaea|Olea europaea|Olea europaea	6002479
2524614586	2	FALSE	Proteobacteria	Gammaproteobacteria	Pseudomonadales	Pseudomonadaceae	Pseudomonas	Pseudomonas syringae	not_announced	Isolated from the Post Farm|Isolated from the Post Farm, experimental farm of Montana State University, Bozeman	5901017
2563367035	2	FALSE	Proteobacteria	Gammaproteobacteria	Pseudomonadales	Pseudomonadaceae	Pseudomonas	Pseudomonas syringae	not_announced	Actinidia|Actinidia	6159413
2563367038	2	FALSE	Proteobacteria	Gammaproteobacteria	Pseudomonadales	Pseudomonadaceae	Pseudomonas	Pseudomonas syringae	not_announced	Actinidia|Actinidia	6003798
2563367039	2	FALSE	Proteobacteria	Gammaproteobacteria	Pseudomonadales	Pseudomonadaceae	Pseudomonas	Pseudomonas syringae	not_announced	Actinidia|Actinidia	5788784
2563367042	2	FALSE	Proteobacteria	Gammaproteobacteria	Pseudomonadales	Pseudomonadaceae	Pseudomonas	Pseudomonas syringae	not_announced	Actinidia|Actinidia	6165163
2563367051	2	FALSE	Proteobacteria	Gammaproteobacteria	Pseudomonadales	Pseudomonadaceae	Pseudomonas	Pseudomonas syringae	not_announced	Actinidia|Actinidia	5974547
2574179842	2	FALSE	Proteobacteria	Gammaproteobacteria	Pseudomonadales	Pseudomonadaceae	Pseudomonas	Pseudomonas syringae	not_announced	glume lesion on Thatcher wheat|Thatcher wheat (Triticum aestivum)|glume lesion on Thatcher wheat (Triticum aestivum)	5777269
2636415676	2	FALSE	Proteobacteria	Gammaproteobacteria	Pseudomonadales	Pseudomonadaceae	Pseudomonas	Pseudomonas syringae	Phyllosphere	Hazelnut (Corylus avellana L.)	5859300
2639762756	2	FALSE	Proteobacteria	Gammaproteobacteria	Pseudomonadales	Pseudomonadaceae	Pseudomonas	Pseudomonas syringae	not_announced	European crab apple (Malus sylvestris L. Mill.)	6112377
2648501330	2	FALSE	Proteobacteria	Gammaproteobacteria	Pseudomonadales	Pseudomonadaceae	Pseudomonas	Pseudomonas syringae	not_announced	Brassica campestris	6275129
2671180658	2	FALSE	Proteobacteria	Gammaproteobacteria	Pseudomonadales	Pseudomonadaceae	Pseudomonas	Pseudomonas syringae	not_announced	Brassica oleracea|cauliflower in the UK by G. E. Jones in 1965|Brassica oleracea|cauliflower in the UK by G. E. Jones in 1965	5899847
2687453722	2	FALSE	Proteobacteria	Gammaproteobacteria	Pseudomonadales	Pseudomonadaceae	Pseudomonas	Pseudomonas syringae	not_announced	sugar beet (Beta vulgaris L.) (?)	5969077
2713896861	2	FALSE	Proteobacteria	Gammaproteobacteria	Pseudomonadales	Pseudomonadaceae	Pseudomonas	Pseudomonas syringae	Carposphere	apple (Malus X domestica Borkh.)	6059470
2713896864	2	FALSE	Proteobacteria	Gammaproteobacteria	Pseudomonadales	Pseudomonadaceae	Pseudomonas	Pseudomonas syringae	not_announced	field	5772335
2713897252	2	FALSE	Proteobacteria	Gammaproteobacteria	Pseudomonadales	Pseudomonadaceae	Pseudomonas	Pseudomonas syringae	Phyllosphere	Triticum aestivum L.	5988903
2713897313	2	FALSE	Proteobacteria	Gammaproteobacteria	Pseudomonadales	Pseudomonadaceae	Pseudomonas	Pseudomonas syringae	not_announced	not_announced	6373116
2713897321	2	FALSE	Proteobacteria	Gammaproteobacteria	Pseudomonadales	Pseudomonadaceae	Pseudomonas	Pseudomonas syringae	not_announced	not_announced	5905808
2675903486	4	FALSE	Proteobacteria	Gammaproteobacteria	Pseudomonadales	Pseudomonadaceae	Pseudomonas	Pseudomonas syringae pv. coryli	not_announced	Corylus avellana L.	5790545
2842962517	11	TRUE	Proteobacteria	Gammaproteobacteria	Pseudomonadales	Pseudomonadaceae	Azotobacter	Azotobacter chroococcum	not_announced	soil|soil	5188530
2841486436	2	FALSE	Proteobacteria	Betaproteobacteria	Burkholderiales	Alcaligenaceae	Achromobacter	Achromobacter xylosoxidans	Rhizosphere	Solanacea rhizosphere|Solanacea|Solanacea rhizosphere	6520871
2841481002	3	FALSE	Proteobacteria	Betaproteobacteria	Burkholderiales	Comamonadaceae	Acidovorax	Acidovorax avenae	Phyllosphere	Zea mays|leaf|Zea mays|leaf	5751886
2547132080	2	FALSE	Proteobacteria	Betaproteobacteria	Burkholderiales	Comamonadaceae	Acidovorax	Acidovorax avenae	not_announced	Oryza sativa|rice shoot in rice field of China|Oryza sativa|rice shoot in rice field of China	5522282
2841498760	2	FALSE	Proteobacteria	Betaproteobacteria	Burkholderiales	Comamonadaceae	Acidovorax	Acidovorax avenae	Phyllosphere	Agrostis stolonifera|leaf|Agrostis stolonifera|leaf	5593946
2547132374	4	FALSE	Proteobacteria	Betaproteobacteria	Burkholderiales	Comamonadaceae	Acidovorax	Acidovorax radicis	Rhizosphere	wheat|surface sterilized wheat roots|wheat, barley|surface sterilized wheat roots	5530232
2547132375	4	FALSE	Proteobacteria	Betaproteobacteria	Burkholderiales	Comamonadaceae	Acidovorax	Acidovorax radicis	Rhizosphere	wheat|surface sterilized wheat roots|wheat, barley|surface sterilized wheat roots	5530086
2643221907	3	FALSE	Proteobacteria	Betaproteobacteria	Burkholderiales	Comamonadaceae	Acidovorax	Acidovorax sp. Leaf160	Phyllosphere	Arabidopsis leaf|Arabidopsis|Arabidopsis leaf	4717897
2643221925	0	TRUE	Proteobacteria	Betaproteobacteria	Burkholderiales	Comamonadaceae	Acidovorax	Acidovorax sp. Leaf191	Phyllosphere	Arabidopsis leaf|Arabidopsis|Arabidopsis leaf	5870193
2643221788	0	TRUE	Proteobacteria	Betaproteobacteria	Burkholderiales	Comamonadaceae	Acidovorax	Acidovorax sp. Leaf76	Phyllosphere	Arabidopsis leaf|Arabidopsis|Arabidopsis leaf	5870153
2643221792	0	TRUE	Proteobacteria	Betaproteobacteria	Burkholderiales	Comamonadaceae	Acidovorax	Acidovorax sp. Leaf84	Phyllosphere	Arabidopsis leaf|Arabidopsis|Arabidopsis leaf	5869697
2811994873	12	TRUE	Proteobacteria	Betaproteobacteria	Burkholderiales	Comamonadaceae	Acidovorax	Acidovorax sp. SLBN-42	not_announced	Arsenic|Soil|Contaminated|Arsenic-contaminated soil of a gold mine in Daye, Hubei Province, China.	4785364
2615840716	3	FALSE	Proteobacteria	Betaproteobacteria	Burkholderiales	Comamonadaceae	Acidovorax	Acidovorax valerianellae	not_announced	lambs lettuce|lambs lettuce (Valerianella locusta)|lambs lettuce (Valerianella locusta)	5257076
2852084390	2	FALSE	Proteobacteria	Betaproteobacteria	Burkholderiales	Burkholderiaceae	Caballeronia	Caballeronia sordidicola	not_announced	moss|moss	8334211
2636415761	2	FALSE	Proteobacteria	Betaproteobacteria	Burkholderiales	Burkholderiaceae	Burkholderia	Candidatus Burkholderia verschuerenii	Phyllosphere	not_announced	6188480
2551306686	2	FALSE	Proteobacteria	Betaproteobacteria	Burkholderiales	Comamonadaceae	Comamonas	Comamonas sp. B-9	not_announced	not_announced	5217447
2806310403	18	TRUE	Proteobacteria	Betaproteobacteria	Burkholderiales	Comamonadaceae	Corticibacter	Corticibacter populi	Bark	bark of Populus euramericana|Populus euramericana|bark of Populus euramericana	4198928
2840643598	3	FALSE	Proteobacteria	Betaproteobacteria	Burkholderiales	Comamonadaceae	Delftia	Delftia acidovorans	Rhizosphere	canola rhizosphere|canola|canola rhizosphere	6528979
2839138175	2	FALSE	Proteobacteria	Betaproteobacteria	Burkholderiales	Comamonadaceae	Delftia	Delftia acidovorans	not_announced	rhizosphere|soil|rhizosphere|soil	6549354
2895133753	3	FALSE	Proteobacteria	Betaproteobacteria	Burkholderiales	Comamonadaceae	Delftia	Delftia sp. CH05	not_announced	Cichorium endivia|Cichorium endivia	6625577
2576861758	2	FALSE	Proteobacteria	Betaproteobacteria	Burkholderiales	Comamonadaceae	Delftia	Delftia sp. RIT313	not_announced	Salix|Salix	6698360
2574179700	19	TRUE	Proteobacteria	Betaproteobacteria	Burkholderiales	Comamonadaceae	Diaphorobacter	Diaphorobacter oryzae	not_announced	Paddy soils|Soil|rice|Paddy soils	4089718
2884683641	4	TRUE	Proteobacteria	Betaproteobacteria	Burkholderiales	Oxalobacteraceae	Duganella	Duganella callida	not_announced	maize,corn|corn silage bulk soil	6562230
2757320444	2	FALSE	Proteobacteria	Betaproteobacteria	Burkholderiales	Oxalobacteraceae	Duganella	Duganella sp. GV023	not_announced	Populus|Populus	6550150
2757320418	2	FALSE	Proteobacteria	Betaproteobacteria	Burkholderiales	Oxalobacteraceae	Duganella	Duganella sp. GV032	not_announced	Populus|Populus	6549885
2757320440	2	FALSE	Proteobacteria	Betaproteobacteria	Burkholderiales	Oxalobacteraceae	Duganella	Duganella sp. GV038	not_announced	Populus|Populus	6549992
2738543029	2	FALSE	Proteobacteria	Betaproteobacteria	Burkholderiales	Oxalobacteraceae	Duganella	Duganella sp. GV039	Rhizosphere	Populus|Populus root|Populus|Populus root	6549249
2757320423	2	FALSE	Proteobacteria	Betaproteobacteria	Burkholderiales	Oxalobacteraceae	Duganella	Duganella sp. GV046	not_announced	Populus|Populus	6549992
2738541357	2	FALSE	Proteobacteria	Betaproteobacteria	Burkholderiales	Oxalobacteraceae	Duganella	Duganella sp. GV053	Rhizosphere	Populus|Populus root|Populus|Populus root	6549408
2738543003	2	FALSE	Proteobacteria	Betaproteobacteria	Burkholderiales	Oxalobacteraceae	Duganella	Duganella sp. GV066	Rhizosphere	Populus|Populus root|Populus|Populus root	6549560
2757320446	2	FALSE	Proteobacteria	Betaproteobacteria	Burkholderiales	Oxalobacteraceae	Duganella	Duganella sp. GV067	not_announced	Populus|Populus	6549840
2738541297	2	FALSE	Proteobacteria	Betaproteobacteria	Burkholderiales	Oxalobacteraceae	Duganella	Duganella sp. GV083	Rhizosphere	Populus|Populus root|Populus|Populus root	6549566
2738543026	2	FALSE	Proteobacteria	Betaproteobacteria	Burkholderiales	Oxalobacteraceae	Duganella	Duganella sp. GV089	Rhizosphere	Populus|Populus root|Populus|Populus root	6549408
2643221554	2	TRUE	Proteobacteria	Betaproteobacteria	Burkholderiales	Oxalobacteraceae	Duganella	Duganella sp. Root1480D1	Rhizosphere	Arabidopsis root|Arabidopsis thaliana|Arabidopsis root	6603920
2671181067	14	TRUE	Proteobacteria	Betaproteobacteria	Burkholderiales	Oxalobacteraceae	Duganella	Duganella sp. Root198D2	Rhizosphere	not_announced	6542676
2643221638	14	TRUE	Proteobacteria	Betaproteobacteria	Burkholderiales	Oxalobacteraceae	Duganella	Duganella sp. Root336D2	Rhizosphere	Arabidopsis root|Arabidopsis thaliana|Arabidopsis root	6579467
2551306542	2	FALSE	Proteobacteria	Betaproteobacteria	Burkholderiales	Oxalobacteraceae	Herbaspirillum	Herbaspirillum sp. B65	Phyllosphere	rice	5787393
2551306566	15	TRUE	Proteobacteria	Betaproteobacteria	Burkholderiales	unclassified Burkholderiales	Ideonella	Ideonella sp. B508-1	Phyllosphere	rice	4936541
2889496559	30	TRUE	Proteobacteria	Betaproteobacteria	Burkholderiales	Comamonadaceae	Lampropedia	Lampropedia puyangensis	not_announced	Populus x canadensis	3974686
2585428062	66	TRUE	Proteobacteria	Betaproteobacteria	Burkholderiales	unclassified Burkholderiales	Methylibium	Methylibium sp. CF059	Rhizosphere	Populus root rhizosphere|Populus|Populus root rhizosphere	6842168
2643221660	19	TRUE	Proteobacteria	Betaproteobacteria	Burkholderiales	unclassified Burkholderiales	Methylibium	Methylibium sp. Root1272	Rhizosphere	Arabidopsis root|Arabidopsis thaliana|Arabidopsis root	4208257
2643221603	2	FALSE	Proteobacteria	Betaproteobacteria	Burkholderiales	Oxalobacteraceae	Noviherbaspirillum	Noviherbaspirillum sp. Root189	Rhizosphere	Arabidopsis root|Arabidopsis thaliana|Arabidopsis root	6147767
2883999697	2	TRUE	Proteobacteria	Betaproteobacteria	Burkholderiales	Oxalobacteraceae	Noviherbaspirillum	Noviherbaspirillum sp. UKPF54	not_announced	soil|soil	4718988
2744054900	2	FALSE	Proteobacteria	Betaproteobacteria	Burkholderiales	Burkholderiaceae	Paraburkholderia	Paraburkholderia ginsengiterrae	Rhizosphere	ginseng|rhizosphere of ginseng	8399525
2731957835	2	FALSE	Proteobacteria	Betaproteobacteria	Burkholderiales	Burkholderiaceae	Paraburkholderia	Paraburkholderia kirstenboschensis	Rhizosphere	Root nodule	9044251
2512047030	2	FALSE	Proteobacteria	Betaproteobacteria	Burkholderiales	Burkholderiaceae	Paraburkholderia	Paraburkholderia tuberum	Rhizosphere	Aspalathus carnosa|Root nodule of Aspalathus carnosa|Aspalathus carnosa|Root nodule of Aspalathus carnosa; South Africa	9031815
2738541337	2	TRUE	Proteobacteria	Betaproteobacteria	Burkholderiales	Comamonadaceae	Pelomonas	Pelomonas sp. BT06	Rhizosphere	Populus|Populus root|Populus|Populus root	6183410
2643221639	20	FALSE	Proteobacteria	Betaproteobacteria	Burkholderiales	Comamonadaceae	Pelomonas	Pelomonas sp. Root1217	Rhizosphere	Arabidopsis root|Arabidopsis thaliana|Arabidopsis root	6649903
2643221646	25	FALSE	Proteobacteria	Betaproteobacteria	Burkholderiales	Comamonadaceae	Pelomonas	Pelomonas sp. Root1237	Rhizosphere	Arabidopsis root|Arabidopsis thaliana|Arabidopsis root	6433402
2643221544	4	TRUE	Proteobacteria	Betaproteobacteria	Burkholderiales	Comamonadaceae	Pelomonas	Pelomonas sp. Root1444	Rhizosphere	Arabidopsis root|Arabidopsis thaliana|Arabidopsis root	5886209
2643221656	6	FALSE	Proteobacteria	Betaproteobacteria	Burkholderiales	Comamonadaceae	Pelomonas	Pelomonas sp. Root405	Rhizosphere	Arabidopsis root|Arabidopsis thaliana|Arabidopsis root	5809961
2643221585	4	FALSE	Proteobacteria	Betaproteobacteria	Burkholderiales	Comamonadaceae	Pelomonas	Pelomonas sp. Root662	Rhizosphere	Arabidopsis root|Arabidopsis thaliana|Arabidopsis root	5812563
2511231002	4	FALSE	Proteobacteria	Betaproteobacteria	Burkholderiales	Comamonadaceae	Polaromonas	Polaromonas sp. CF318	Rhizosphere	Populus deltoides|tree rhizosphere|Rhizosphere|Populus deltoides|tree rhizosphere, Tennessee	5042903
2731957905	5	FALSE	Proteobacteria	Betaproteobacteria	Burkholderiales	Comamonadaceae	Pseudacidovorax	Pseudacidovorax intermedius	Spermosphere	rice	5504794
2523533621	22	TRUE	Proteobacteria	Betaproteobacteria	Burkholderiales	Oxalobacteraceae	Pseudoduganella	Pseudoduganella violaceinigra	not_announced	Forest soil|Soil|Forest Soil|Forest|Forest soil	6112269
2643221795	4	TRUE	Proteobacteria	Betaproteobacteria	Burkholderiales	Comamonadaceae	Pseudorhodoferax	Pseudorhodoferax sp. Leaf265	Phyllosphere	Arabidopsis leaf|Arabidopsis|Arabidopsis leaf	7476079
2643221797	14	TRUE	Proteobacteria	Betaproteobacteria	Burkholderiales	Comamonadaceae	Pseudorhodoferax	Pseudorhodoferax sp. Leaf267	Phyllosphere	Arabidopsis leaf|Arabidopsis|Arabidopsis leaf	6530331
2643221867	23	TRUE	Proteobacteria	Betaproteobacteria	Burkholderiales	Comamonadaceae	Pseudorhodoferax	Pseudorhodoferax sp. Leaf274	Phyllosphere	Arabidopsis leaf|Arabidopsis|Arabidopsis leaf	6735869
2887612855	3	FALSE	Proteobacteria	Betaproteobacteria	Burkholderiales	Burkholderiaceae	Quisquiliibacterium	Quisquiliibacterium sp. CC-CFT501	not_announced	maize|Maize field	3828663
2900583083	0	TRUE	Proteobacteria	Betaproteobacteria	Burkholderiales	Burkholderiaceae	Ralstonia	Ralstonia sp. GX3-BWBA	not_announced	rice|paddy soil	5817683
2643221644	44	TRUE	Proteobacteria	Betaproteobacteria	Burkholderiales	unclassified Burkholderiales	Rhizobacter	Rhizobacter sp. Root1221	Rhizosphere	Arabidopsis root|Arabidopsis thaliana|Arabidopsis root	6865017
2643221648	1	TRUE	Proteobacteria	Betaproteobacteria	Burkholderiales	unclassified Burkholderiales	Rhizobacter	Rhizobacter sp. Root1238	Rhizosphere	Arabidopsis root|Arabidopsis thaliana|Arabidopsis root	6521465
2643221625	1	TRUE	Proteobacteria	Betaproteobacteria	Burkholderiales	unclassified Burkholderiales	Rhizobacter	Rhizobacter sp. Root29	Rhizosphere	Arabidopsis root|Arabidopsis thaliana|Arabidopsis root	6512927
2757320531	9	FALSE	Proteobacteria	Betaproteobacteria	Burkholderiales	Comamonadaceae	Rhodoferax	Rhodoferax sp. YR267	not_announced	Populus|Populus	5631621
2523533586	6	TRUE	Proteobacteria	Betaproteobacteria	Burkholderiales	unclassified Burkholderiales	Rubrivivax	Rubrivivax benzoatilyticus	Rhizosphere	rice|benzoate enrichments of flooded paddy field rhizosphere, Andhra Pradesh, India	4165746
2886961220	6	TRUE	Proteobacteria	Betaproteobacteria	Burkholderiales	unclassified Burkholderiales	Rubrivivax	Rubrivivax benzoatilyticus	not_announced	rice|paddy soil	4157263
2887046766	6	TRUE	Proteobacteria	Betaproteobacteria	Burkholderiales	unclassified Burkholderiales	Rubrivivax	Rubrivivax benzoatilyticus	not_announced	rice|paddy soil	4148492
2558309000	39	TRUE	Proteobacteria	Betaproteobacteria	Burkholderiales	Comamonadaceae	Simplicispira	Simplicispira psychrophila	not_announced	Antarctic mosses|Plants|mos|Antarctic mosses	3600773
2643221752	2	FALSE	Proteobacteria	Betaproteobacteria	Burkholderiales	unclassified Burkholderiales	Xylophilus	Xylophilus sp. Leaf220	Phyllosphere	Arabidopsis leaf|Arabidopsis|Arabidopsis leaf	4483623
2524614729	40	TRUE	Proteobacteria	Gammaproteobacteria	Xanthomonadales	Xanthomonadaceae	Arenimonas	Arenimonas oryziterrae	Rhizosphere	rice (Oryza sativa L.)|Field of rice (Oryza sativa L.)	3091755
2894729216	6	FALSE	Proteobacteria	Gammaproteobacteria	Xanthomonadales	Rhodanobacteraceae	Dyella	Dyella monticola	not_announced	Forest|forest soil	4940170
2894698865	9	TRUE	Proteobacteria	Gammaproteobacteria	Xanthomonadales	Rhodanobacteraceae	Dyella	Dyella psychrodurans	not_announced	Forest|forest soil	4538842
2839981752	3	FALSE	Proteobacteria	Gammaproteobacteria	Xanthomonadales	Rhodanobacteraceae	Dyella	Dyella tabacisoli	not_announced	tobacco|an arable soil sample of tobacco	5071276
2687453130	18	TRUE	Proteobacteria	Gammaproteobacteria	Xanthomonadales	Rhodanobacteraceae	Dyella	Dyella thiooxydans	Rhizosphere	rhizosphere soil of sunflower|sunflower (Helianthus annuus L.)|rhizosphere soil of sunflower (Helianthus annuus L.)	4227172
2596583559	24	FALSE	Proteobacteria	Gammaproteobacteria	Xanthomonadales	Xanthomonadaceae	Luteimonas	Luteimonas cucumeris	Phyllosphere	Cucumis sativus|Cucumber leaf|Leaf|Cucumis sativus|Cucumber leaf	3552091
2839465688	10	FALSE	Proteobacteria	Gammaproteobacteria	Xanthomonadales	Xanthomonadaceae	Luteimonas	Luteimonas sp. 4-12	Rhizosphere	wheat|wheat rhizosphere	3643456
2894414249	15	TRUE	Proteobacteria	Gammaproteobacteria	Xanthomonadales	Xanthomonadaceae	Luteimonas	Luteimonas sp. LNNU 24178	Rhizosphere	rhizosphere soil|rhizosphere soil	4405451
2884307967	25	TRUE	Proteobacteria	Gammaproteobacteria	Xanthomonadales	Xanthomonadaceae	Luteimonas	Luteimonas yindakuii	not_announced	plant	3040302
2882063122	18	TRUE	Proteobacteria	Gammaproteobacteria	Xanthomonadales	Xanthomonadaceae	Luteimonas	Luteimonas yindakuii	not_announced	plants of Tibetan Plateau|plants of Tibetan Plateau	2981868
2571042365	31	FALSE	Proteobacteria	Gammaproteobacteria	Xanthomonadales	Xanthomonadaceae	Lysobacter	Lysobacter oryzae	Rhizosphere	Rhizosphere of rice|Rhizosphere|Soil|rice|Rhizosphere of rice	3289345
2643221695	89	TRUE	Proteobacteria	Gammaproteobacteria	Xanthomonadales	Xanthomonadaceae	Lysobacter	Lysobacter sp. Root494	Rhizosphere	Arabidopsis root|Arabidopsis thaliana|Arabidopsis root	3441323
2643221559	57	TRUE	Proteobacteria	Gammaproteobacteria	Xanthomonadales	Xanthomonadaceae	Lysobacter	Lysobacter sp. Root559	Rhizosphere	Arabidopsis root|Arabidopsis thaliana|Arabidopsis root	4424915
2643221573	30	FALSE	Proteobacteria	Gammaproteobacteria	Xanthomonadales	Xanthomonadaceae	Lysobacter	Lysobacter sp. Root604	Rhizosphere	Arabidopsis root|Arabidopsis thaliana|Arabidopsis root	4784121
2643221586	70	TRUE	Proteobacteria	Gammaproteobacteria	Xanthomonadales	Xanthomonadaceae	Lysobacter	Lysobacter sp. Root667	Rhizosphere	Arabidopsis root|Arabidopsis thaliana|Arabidopsis root	4446529
2643221612	60	TRUE	Proteobacteria	Gammaproteobacteria	Xanthomonadales	Xanthomonadaceae	Lysobacter	Lysobacter sp. Root76	Rhizosphere	Arabidopsis root|Arabidopsis thaliana|Arabidopsis root	4361984
2643221720	38	FALSE	Proteobacteria	Gammaproteobacteria	Xanthomonadales	Xanthomonadaceae	Lysobacter	Lysobacter sp. Root916	Rhizosphere	Arabidopsis root|Arabidopsis thaliana|Arabidopsis root	4694283
2643221727	60	TRUE	Proteobacteria	Gammaproteobacteria	Xanthomonadales	Xanthomonadaceae	Lysobacter	Lysobacter sp. Root96	Rhizosphere	Arabidopsis root|Arabidopsis thaliana|Arabidopsis root	4415595
2643221728	43	FALSE	Proteobacteria	Gammaproteobacteria	Xanthomonadales	Xanthomonadaceae	Lysobacter	Lysobacter sp. Root983	Rhizosphere	Arabidopsis root|Arabidopsis thaliana|Arabidopsis root	4797149
2832278331	2	FALSE	Proteobacteria	Gammaproteobacteria	Xanthomonadales	Xanthomonadaceae	unclassified Xanthomonadaceae	Pseudomonas geniculata 95	Rhizosphere	Citrus rhizosphere|Citrus|Citrus rhizosphere	5076267
2643221579	27	FALSE	Proteobacteria	Gammaproteobacteria	Xanthomonadales	Xanthomonadaceae	Pseudoxanthomonas	Pseudoxanthomonas sp. Root630	Rhizosphere	Arabidopsis root|Arabidopsis thaliana|Arabidopsis root	4443405
2643221581	32	TRUE	Proteobacteria	Gammaproteobacteria	Xanthomonadales	Xanthomonadaceae	Pseudoxanthomonas	Pseudoxanthomonas sp. Root65	Rhizosphere	Arabidopsis root|Arabidopsis thaliana|Arabidopsis root	3893603
2895498888	14	FALSE	Proteobacteria	Gammaproteobacteria	Xanthomonadales	Xanthomonadaceae	Pseudoxanthomonas	Pseudoxanthomonas sp. SGD-10	Rhizosphere	Rice|rhizosphere soil of rice	5283788
2895511927	6	TRUE	Proteobacteria	Gammaproteobacteria	Xanthomonadales	Xanthomonadaceae	Pseudoxanthomonas	Pseudoxanthomonas sp. SGD-5-1	Rhizosphere	Rice|rhizosphere soil of rice	6802080
2895522137	9	TRUE	Proteobacteria	Gammaproteobacteria	Xanthomonadales	Xanthomonadaceae	Pseudoxanthomonas	Pseudoxanthomonas sp. SGNA-20	Rhizosphere	Rice|rhizosphere soil of rice	3284416
2895525241	11	TRUE	Proteobacteria	Gammaproteobacteria	Xanthomonadales	Xanthomonadaceae	Pseudoxanthomonas	Pseudoxanthomonas sp. SGT-18	Rhizosphere	Rice|rhizosphere soil of rice	3388457
2636415958	23	TRUE	Proteobacteria	Gammaproteobacteria	Xanthomonadales	Xanthomonadaceae	Pseudoxanthomonas	Pseudoxanthomonas suwonensis	Phyllosphere	not_announced	3891720
2537561840	12	FALSE	Proteobacteria	Gammaproteobacteria	Xanthomonadales	Rhodanobacteraceae	Rhodanobacter	Rhodanobacter fulvus	not_announced	Rotten rice straw with soil|Soil|rice|Rotten rice straw with soil	3879600
2698536621	23	TRUE	Proteobacteria	Gammaproteobacteria	Xanthomonadales	Rhodanobacteraceae	Rhodanobacter	Rhodanobacter sp. Root179	Rhizosphere	not_announced	3905750
2643221685	31	TRUE	Proteobacteria	Gammaproteobacteria	Xanthomonadales	Rhodanobacteraceae	Rhodanobacter	Rhodanobacter sp. Root480	Rhizosphere	Arabidopsis root|Arabidopsis thaliana|Arabidopsis root	3673288
2643221562	37	TRUE	Proteobacteria	Gammaproteobacteria	Xanthomonadales	Rhodanobacteraceae	Rhodanobacter	Rhodanobacter sp. Root561	Rhizosphere	Arabidopsis root|Arabidopsis thaliana|Arabidopsis root	4048635
2643221577	37	TRUE	Proteobacteria	Gammaproteobacteria	Xanthomonadales	Rhodanobacteraceae	Rhodanobacter	Rhodanobacter sp. Root627	Rhizosphere	Arabidopsis root|Arabidopsis thaliana|Arabidopsis root	3710843
2895395659	13	TRUE	Proteobacteria	Gammaproteobacteria	Xanthomonadales	Rhodanobacteraceae	Rhodanobacter	Rhodanobacter sp. T12-5	Rhizosphere	Solanum lycopersicum cv. Moneymaker|root	3983269
2537561836	8	TRUE	Proteobacteria	Gammaproteobacteria	Xanthomonadales	Rhodanobacteraceae	Rhodanobacter	Rhodanobacter spathiphylli	Rhizosphere	Root of Spathiphyllum plants grown on a compost amended potting mix|Spathiphyllum|Root of Spathiphyllum plants grown on a compost amended potting mix	3910579
2842391507	2	FALSE	Proteobacteria	Gammaproteobacteria	Xanthomonadales	Xanthomonadaceae	Stenotrophomonas	Stenotrophomonas maltophilia	Rhizosphere	Root nodule|Root nodule	4486072
2643221783	26	TRUE	Proteobacteria	Gammaproteobacteria	Xanthomonadales	Xanthomonadaceae	Stenotrophomonas	Stenotrophomonas sp. Leaf70	Phyllosphere	Arabidopsis leaf|Arabidopsis|Arabidopsis leaf	4032657
2698536705	19	FALSE	Proteobacteria	Gammaproteobacteria	Xanthomonadales	Xanthomonadaceae	Xanthomonas	Xanthomonas alfalfae	not_announced	not_announced	4889111
2828274694	57	TRUE	Proteobacteria	Gammaproteobacteria	Xanthomonadales	Xanthomonadaceae	Xanthomonas	Xanthomonas arboricola	Spermosphere	Radish seed|radish|Radish seed	5040178
2828488598	57	TRUE	Proteobacteria	Gammaproteobacteria	Xanthomonadales	Xanthomonadaceae	Xanthomonas	Xanthomonas arboricola	Spermosphere	Radish seed|radish|Radish seed	5040092
2828667408	57	TRUE	Proteobacteria	Gammaproteobacteria	Xanthomonadales	Xanthomonadaceae	Xanthomonas	Xanthomonas arboricola	not_announced	Rain|Rain	4968012
2828160270	45	TRUE	Proteobacteria	Gammaproteobacteria	Xanthomonadales	Xanthomonadaceae	Xanthomonas	Xanthomonas arboricola	Spermosphere	bean seed|bean|bean seed	4885581
2828053520	36	TRUE	Proteobacteria	Gammaproteobacteria	Xanthomonadales	Xanthomonadaceae	Xanthomonas	Xanthomonas arboricola	not_announced	Rain|Rain	5210011
2828688750	34	TRUE	Proteobacteria	Gammaproteobacteria	Xanthomonadales	Xanthomonadaceae	Xanthomonas	Xanthomonas arboricola	not_announced	Rain|Rain	4836250
2828066865	33	TRUE	Proteobacteria	Gammaproteobacteria	Xanthomonadales	Xanthomonadaceae	Xanthomonas	Xanthomonas arboricola	Phyllosphere	Bean leaf|bean|Bean leaf	4853759
2828095986	33	TRUE	Proteobacteria	Gammaproteobacteria	Xanthomonadales	Xanthomonadaceae	Xanthomonas	Xanthomonas arboricola	Phyllosphere	bean leaf|bean|bean leaf	4853479
2828079477	30	TRUE	Proteobacteria	Gammaproteobacteria	Xanthomonadales	Xanthomonadaceae	Xanthomonas	Xanthomonas arboricola	Phyllosphere	Bean leaf|bean|Bean leaf	4684449
2828206614	30	TRUE	Proteobacteria	Gammaproteobacteria	Xanthomonadales	Xanthomonadaceae	Xanthomonas	Xanthomonas arboricola	not_announced	tomato C13|tomato|tomato C13	5029390
2609460257	28	FALSE	Proteobacteria	Gammaproteobacteria	Xanthomonadales	Xanthomonadaceae	Xanthomonas	Xanthomonas arboricola	not_announced	banana (Musa sp.)	4960573
2828058034	28	FALSE	Proteobacteria	Gammaproteobacteria	Xanthomonadales	Xanthomonadaceae	Xanthomonas	Xanthomonas arboricola	not_announced	Rain|Rain	5263960
2828709891	28	TRUE	Proteobacteria	Gammaproteobacteria	Xanthomonadales	Xanthomonadaceae	Xanthomonas	Xanthomonas arboricola	not_announced	Physalis peruviana Ground cherry|Ground chery (Physalis peruviana)|Physalis peruviana Ground cherry	4885591
2828177460	27	TRUE	Proteobacteria	Gammaproteobacteria	Xanthomonadales	Xanthomonadaceae	Xanthomonas	Xanthomonas arboricola	Spermosphere	bean seed|bean|bean seed	4953125
2828266162	27	TRUE	Proteobacteria	Gammaproteobacteria	Xanthomonadales	Xanthomonadaceae	Xanthomonas	Xanthomonas arboricola	Spermosphere	bean seed|bean|bean seed	4977629
2828480307	26	FALSE	Proteobacteria	Gammaproteobacteria	Xanthomonadales	Xanthomonadaceae	Xanthomonas	Xanthomonas arboricola	not_announced	Linovia sp. toadflax|Linovia sp. toadflax|Linovia sp. toadflax	4868193
2828028725	23	TRUE	Proteobacteria	Gammaproteobacteria	Xanthomonadales	Xanthomonadaceae	Xanthomonas	Xanthomonas arboricola	not_announced	Rain|Rain	4767670
2579778746	22	FALSE	Proteobacteria	Gammaproteobacteria	Xanthomonadales	Xanthomonadaceae	Xanthomonas	Xanthomonas arboricola	not_announced	Hordeum vulgare|Hordeum vulgare	4765897
2828227655	22	FALSE	Proteobacteria	Gammaproteobacteria	Xanthomonadales	Xanthomonadaceae	Xanthomonas	Xanthomonas arboricola	not_announced	tomato cv. Walter|tomato cv. Walter|tomato cv. Walter	4821314
2828730651	22	TRUE	Proteobacteria	Gammaproteobacteria	Xanthomonadales	Xanthomonadaceae	Xanthomonas	Xanthomonas arboricola	not_announced	tomato Heinz 727|tomato Heinz 727|tomato Heinz 727	4959759
2828020299	21	FALSE	Proteobacteria	Gammaproteobacteria	Xanthomonadales	Xanthomonadaceae	Xanthomonas	Xanthomonas arboricola	not_announced	Sunflower|Sunflower|Sunflower	4898161
2828016237	20	TRUE	Proteobacteria	Gammaproteobacteria	Xanthomonadales	Xanthomonadaceae	Xanthomonas	Xanthomonas arboricola	not_announced	Cucurbit|Cucurbit|Cucurbit	4714362
2828036968	20	TRUE	Proteobacteria	Gammaproteobacteria	Xanthomonadales	Xanthomonadaceae	Xanthomonas	Xanthomonas arboricola	not_announced	Rain|Rain	4877301
2636415407	19	FALSE	Proteobacteria	Gammaproteobacteria	Xanthomonadales	Xanthomonadaceae	Xanthomonas	Xanthomonas arboricola	not_announced	not_announced	4935184
2828142967	19	FALSE	Proteobacteria	Gammaproteobacteria	Xanthomonadales	Xanthomonadaceae	Xanthomonas	Xanthomonas arboricola	not_announced	Juglans regia|Juglans regia|Juglans regia	4943431
2828155758	19	FALSE	Proteobacteria	Gammaproteobacteria	Xanthomonadales	Xanthomonadaceae	Xanthomonas	Xanthomonas arboricola	not_announced	Juglans regia|Juglans regia|Juglans regia	5216680
2828185917	19	TRUE	Proteobacteria	Gammaproteobacteria	Xanthomonadales	Xanthomonadaceae	Xanthomonas	Xanthomonas arboricola	not_announced	Phaseolus vulgaris|Phaseolus vulgaris	4878272
2828215148	19	TRUE	Proteobacteria	Gammaproteobacteria	Xanthomonadales	Xanthomonadaceae	Xanthomonas	Xanthomonas arboricola	not_announced	citrus orange|orange|citrus orange	4869765
2828663061	19	FALSE	Proteobacteria	Gammaproteobacteria	Xanthomonadales	Xanthomonadaceae	Xanthomonas	Xanthomonas arboricola	not_announced	Rain|Rain	4970240
2828041176	18	FALSE	Proteobacteria	Gammaproteobacteria	Xanthomonadales	Xanthomonadaceae	Xanthomonas	Xanthomonas arboricola	not_announced	Rain|Rain	4915557
2828718286	18	FALSE	Proteobacteria	Gammaproteobacteria	Xanthomonadales	Xanthomonadaceae	Xanthomonas	Xanthomonas arboricola	not_announced	tomato Heinz 12|tomato Heinz 12|tomato Heinz 12	4807951
2828024513	17	FALSE	Proteobacteria	Gammaproteobacteria	Xanthomonadales	Xanthomonadaceae	Xanthomonas	Xanthomonas arboricola	not_announced	Rain|Rain	4824595
2828270531	17	TRUE	Proteobacteria	Gammaproteobacteria	Xanthomonadales	Xanthomonadaceae	Xanthomonas	Xanthomonas arboricola	Spermosphere	bean seed|bean|bean seed	4830954
2828722391	17	FALSE	Proteobacteria	Gammaproteobacteria	Xanthomonadales	Xanthomonadaceae	Xanthomonas	Xanthomonas arboricola	not_announced	tomato Pik Red|tomato Pik Red|tomato Pik Red	4808302
2828100216	16	TRUE	Proteobacteria	Gammaproteobacteria	Xanthomonadales	Xanthomonadaceae	Xanthomonas	Xanthomonas arboricola	Phyllosphere	bean leaf|bean|bean leaf	4953994
2828108658	16	TRUE	Proteobacteria	Gammaproteobacteria	Xanthomonadales	Xanthomonadaceae	Xanthomonas	Xanthomonas arboricola	Phyllosphere	bean leaf|bean|bean leaf	4914203
2828126140	15	TRUE	Proteobacteria	Gammaproteobacteria	Xanthomonadales	Xanthomonadaceae	Xanthomonas	Xanthomonas arboricola	not_announced	Capsicum annuum|Capsicum annuum|Capsicum annuum	4947835
2828130390	15	TRUE	Proteobacteria	Gammaproteobacteria	Xanthomonadales	Xanthomonadaceae	Xanthomonas	Xanthomonas arboricola	not_announced	Capsicum annuum|Capsicum annuum|Capsicum annuum	4946363
2828134643	15	TRUE	Proteobacteria	Gammaproteobacteria	Xanthomonadales	Xanthomonadaceae	Xanthomonas	Xanthomonas arboricola	not_announced	Capsicum annuum|Capsicum annuum|Capsicum annuum	4947178
2828173407	15	FALSE	Proteobacteria	Gammaproteobacteria	Xanthomonadales	Xanthomonadaceae	Xanthomonas	Xanthomonas arboricola	Spermosphere	bean seed|bean|bean seed	4754280
2828194163	15	FALSE	Proteobacteria	Gammaproteobacteria	Xanthomonadales	Xanthomonadaceae	Xanthomonas	Xanthomonas arboricola	not_announced	Phaseolus vulgaris|Phaseolus vulgaris	4705389
2828049435	14	TRUE	Proteobacteria	Gammaproteobacteria	Xanthomonadales	Xanthomonadaceae	Xanthomonas	Xanthomonas arboricola	not_announced	Rain|Rain	4803630
2828083536	14	FALSE	Proteobacteria	Gammaproteobacteria	Xanthomonadales	Xanthomonadaceae	Xanthomonas	Xanthomonas arboricola	Phyllosphere	bean leaf|bean|bean leaf	4819314
2828104512	14	FALSE	Proteobacteria	Gammaproteobacteria	Xanthomonadales	Xanthomonadaceae	Xanthomonas	Xanthomonas arboricola	Phyllosphere	bean leaf|bean|bean leaf	4795610
2828112935	14	FALSE	Proteobacteria	Gammaproteobacteria	Xanthomonadales	Xanthomonadaceae	Xanthomonas	Xanthomonas arboricola	Phyllosphere	bean leaf|bean|bean leaf	4795634
2828121528	13	TRUE	Proteobacteria	Gammaproteobacteria	Xanthomonadales	Xanthomonadaceae	Xanthomonas	Xanthomonas arboricola	not_announced	tomato|tomato|tomato	5249229
2828219312	13	FALSE	Proteobacteria	Gammaproteobacteria	Xanthomonadales	Xanthomonadaceae	Xanthomonas	Xanthomonas arboricola	not_announced	tomato peto 76|tomato peto 76|tomato peto 76	4967385
2828240167	13	TRUE	Proteobacteria	Gammaproteobacteria	Xanthomonadales	Xanthomonadaceae	Xanthomonas	Xanthomonas arboricola	not_announced	tomato Danny Gay|tomato Danny Gay|tomato Danny Gay	5253819
2828697129	13	TRUE	Proteobacteria	Gammaproteobacteria	Xanthomonadales	Xanthomonadaceae	Xanthomonas	Xanthomonas arboricola	not_announced	pepper|pepper|pepper	4963904
2828223531	12	TRUE	Proteobacteria	Gammaproteobacteria	Xanthomonadales	Xanthomonadaceae	Xanthomonas	Xanthomonas arboricola	not_announced	Solanum nigrum|nightshade (Solanum nigrum)|Solanum nigrum (nightshade)	4776640
2828484480	12	TRUE	Proteobacteria	Gammaproteobacteria	Xanthomonadales	Xanthomonadaceae	Xanthomonas	Xanthomonas arboricola	not_announced	tomato T56|tomato T56|tomato T56	4778090
2634166503	10	FALSE	Proteobacteria	Gammaproteobacteria	Xanthomonadales	Xanthomonadaceae	Xanthomonas	Xanthomonas arboricola	not_announced	walnut	5157457
2828032856	9	FALSE	Proteobacteria	Gammaproteobacteria	Xanthomonadales	Xanthomonadaceae	Xanthomonas	Xanthomonas arboricola	not_announced	Rain|Rain	4799859
2828071090	9	FALSE	Proteobacteria	Gammaproteobacteria	Xanthomonadales	Xanthomonadaceae	Xanthomonas	Xanthomonas arboricola	Phyllosphere	Bean leaf|bean|Bean leaf	4838975
2639762894	8	FALSE	Proteobacteria	Gammaproteobacteria	Xanthomonadales	Xanthomonadaceae	Xanthomonas	Xanthomonas arboricola	not_announced	Juglans regia	5218943
2828091841	8	TRUE	Proteobacteria	Gammaproteobacteria	Xanthomonadales	Xanthomonadaceae	Xanthomonas	Xanthomonas arboricola	Phyllosphere	bean leaf|bean|bean leaf	4814889
2881206490	8	TRUE	Proteobacteria	Gammaproteobacteria	Xanthomonadales	Xanthomonadaceae	Xanthomonas	Xanthomonas arboricola	not_announced	Populus x canadensis|Populus x canadensis	4650088
2548877012	7	FALSE	Proteobacteria	Gammaproteobacteria	Xanthomonadales	Xanthomonadaceae	Xanthomonas	Xanthomonas arboricola	not_announced	Juglans regia|Juglans regia	5021682
2579778998	7	FALSE	Proteobacteria	Gammaproteobacteria	Xanthomonadales	Xanthomonadaceae	Xanthomonas	Xanthomonas arboricola	not_announced	Prunus persica	5002761
2579779062	7	FALSE	Proteobacteria	Gammaproteobacteria	Xanthomonadales	Xanthomonadaceae	Xanthomonas	Xanthomonas arboricola	Phyllosphere	Prunus dulcis|almond tree (Prunus dulcis)	5100656
2609460308	7	FALSE	Proteobacteria	Gammaproteobacteria	Xanthomonadales	Xanthomonadaceae	Xanthomonas	Xanthomonas arboricola	not_announced	banana (Musa sp.)	4904903
2636415625	7	FALSE	Proteobacteria	Gammaproteobacteria	Xanthomonadales	Xanthomonadaceae	Xanthomonas	Xanthomonas arboricola	not_announced	not_announced	5032011
2645727656	7	FALSE	Proteobacteria	Gammaproteobacteria	Xanthomonadales	Xanthomonadaceae	Xanthomonas	Xanthomonas arboricola	Phyllosphere	Prunus salicina	5025526
2744054642	7	FALSE	Proteobacteria	Gammaproteobacteria	Xanthomonadales	Xanthomonadaceae	Xanthomonas	Xanthomonas arboricola	Phyllosphere	Walnut leaves|Walnut|Walnut leaves	5066424
2828235978	6	FALSE	Proteobacteria	Gammaproteobacteria	Xanthomonadales	Xanthomonadaceae	Xanthomonas	Xanthomonas arboricola	not_announced	tomato RG1|tomato RG1|tomato RG1	4866293
2828658931	6	FALSE	Proteobacteria	Gammaproteobacteria	Xanthomonadales	Xanthomonadaceae	Xanthomonas	Xanthomonas arboricola	not_announced	Rain|Rain	4795040
2579778747	4	FALSE	Proteobacteria	Gammaproteobacteria	Xanthomonadales	Xanthomonadaceae	Xanthomonas	Xanthomonas arboricola	Phyllosphere|Carposphere	not_announced	5085495
2574179911	2	FALSE	Proteobacteria	Gammaproteobacteria	Xanthomonadales	Xanthomonadaceae	Xanthomonas	Xanthomonas arboricola	not_announced	Prunus persica	4905439
2627854245	2	FALSE	Proteobacteria	Gammaproteobacteria	Xanthomonadales	Xanthomonadaceae	Xanthomonas	Xanthomonas arboricola	not_announced	walnut	5084477
2828675939	2	FALSE	Proteobacteria	Gammaproteobacteria	Xanthomonadales	Xanthomonadaceae	Xanthomonas	Xanthomonas arboricola	not_announced	Rain|Rain	4860261
2816332512	14	FALSE	Proteobacteria	Gammaproteobacteria	Xanthomonadales	Xanthomonadaceae	Xanthomonas	Xanthomonas axonopodis	not_announced	teak (Tectona grandis L. f.)	5070067
2828168980	13	FALSE	Proteobacteria	Gammaproteobacteria	Xanthomonadales	Xanthomonadaceae	Xanthomonas	Xanthomonas axonopodis	Spermosphere	bean seed|bean|bean seed	5034570
2816332549	12	FALSE	Proteobacteria	Gammaproteobacteria	Xanthomonadales	Xanthomonadaceae	Xanthomonas	Xanthomonas axonopodis	not_announced	Martynia (Martynia annua L.)	4907621
2816332522	11	FALSE	Proteobacteria	Gammaproteobacteria	Xanthomonadales	Xanthomonadaceae	Xanthomonas	Xanthomonas axonopodis	not_announced	Clitoria sp.	5015187
2816332548	9	FALSE	Proteobacteria	Gammaproteobacteria	Xanthomonadales	Xanthomonadaceae	Xanthomonas	Xanthomonas axonopodis	not_announced	African mahogany/khaya wood (Khaya senegalensis Desr. A. Juss.)	4924143
2582580717	6	TRUE	Proteobacteria	Gammaproteobacteria	Xanthomonadales	Xanthomonadaceae	Xanthomonas	Xanthomonas axonopodis	not_announced	poinsettia (Euphorbia pulcherrima Willd. ex Klotzsch)	5094606
2816332546	6	FALSE	Proteobacteria	Gammaproteobacteria	Xanthomonadales	Xanthomonadaceae	Xanthomonas	Xanthomonas axonopodis	not_announced	bidi leaf tree (Bauhinia racemosa Lam.)	5174404
2816332547	6	FALSE	Proteobacteria	Gammaproteobacteria	Xanthomonadales	Xanthomonadaceae	Xanthomonas	Xanthomonas axonopodis	not_announced	pigeon pea (Cajanus cajan L. Millsp.)	5332205
2636416122	5	TRUE	Proteobacteria	Gammaproteobacteria	Xanthomonadales	Xanthomonadaceae	Xanthomonas	Xanthomonas axonopodis	not_announced	sugarcane (Saccharum officinarum)	4779570
2878134011	11	TRUE	Proteobacteria	Gammaproteobacteria	Xanthomonadales	Xanthomonadaceae	Xanthomonas	Xanthomonas bromi	not_announced	Bromus carinatus|Bromus carinatus	4911280
2831322938	53	TRUE	Proteobacteria	Gammaproteobacteria	Xanthomonadales	Xanthomonadaceae	Xanthomonas	Xanthomonas campestris	not_announced	Rain|Rain	4997784
2828045360	29	TRUE	Proteobacteria	Gammaproteobacteria	Xanthomonadales	Xanthomonadaceae	Xanthomonas	Xanthomonas campestris	not_announced	Rain|Rain	4718025
2879939060	27	TRUE	Proteobacteria	Gammaproteobacteria	Xanthomonadales	Xanthomonadaceae	Xanthomonas	Xanthomonas campestris	not_announced	cauliflower/Romanesco broccoli/broccoflower(Brassica oleracea var. botrytis L.)	4975322
2645727725	22	TRUE	Proteobacteria	Gammaproteobacteria	Xanthomonadales	Xanthomonadaceae	Xanthomonas	Xanthomonas campestris	not_announced	Brassica oleracea var. capitata	4908383
2648501151	22	TRUE	Proteobacteria	Gammaproteobacteria	Xanthomonadales	Xanthomonadaceae	Xanthomonas	Xanthomonas campestris	Phyllosphere	cruciferous plants	4994426
2713896944	22	TRUE	Proteobacteria	Gammaproteobacteria	Xanthomonadales	Xanthomonadaceae	Xanthomonas	Xanthomonas campestris	not_announced	ccrucifers, cabbage	5077495
2551306187	21	TRUE	Proteobacteria	Gammaproteobacteria	Xanthomonadales	Xanthomonadaceae	Xanthomonas	Xanthomonas campestris	not_announced	Brassicaceae sp. (cabbages,ornamental crucifers,weeds,Arabidopsis thaliana)	4990056
2639763043	21	TRUE	Proteobacteria	Gammaproteobacteria	Xanthomonadales	Xanthomonadaceae	Xanthomonas	Xanthomonas campestris	not_announced	cauliflower	4911121
2828692919	20	TRUE	Proteobacteria	Gammaproteobacteria	Xanthomonadales	Xanthomonadaceae	Xanthomonas	Xanthomonas campestris	not_announced	pepper|pepper|pepper	4891176
2828138898	19	FALSE	Proteobacteria	Gammaproteobacteria	Xanthomonadales	Xanthomonadaceae	Xanthomonas	Xanthomonas campestris	not_announced	Bean|Bean|Bean	4705769
2828231769	17	FALSE	Proteobacteria	Gammaproteobacteria	Xanthomonadales	Xanthomonadaceae	Xanthomonas	Xanthomonas campestris	not_announced	pepper Jalapeno|pepper Jalapeno|pepper Jalapeno	4846312
2828062588	16	TRUE	Proteobacteria	Gammaproteobacteria	Xanthomonadales	Xanthomonadaceae	Xanthomonas	Xanthomonas campestris	Phyllosphere	Bean leaf|bean|Bean leaf	4913203
2828151550	16	FALSE	Proteobacteria	Gammaproteobacteria	Xanthomonadales	Xanthomonadaceae	Xanthomonas	Xanthomonas campestris	not_announced	Juglans regia cv. Franquette|Juglans regia cv. Franquette|Juglans regia cv. Franquette	4857910
2511231136	15	TRUE	Proteobacteria	Gammaproteobacteria	Xanthomonadales	Xanthomonadaceae	Xanthomonas	Xanthomonas campestris	not_announced	cabbage	4941214
2828075273	15	TRUE	Proteobacteria	Gammaproteobacteria	Xanthomonadales	Xanthomonadaceae	Xanthomonas	Xanthomonas campestris	Phyllosphere	Bean leaf|bean|Bean leaf	4839134
2879924451	15	TRUE	Proteobacteria	Gammaproteobacteria	Xanthomonadales	Xanthomonadaceae	Xanthomonas	Xanthomonas campestris	not_announced	cruciferous plants	5072566
2901011048	15	TRUE	Proteobacteria	Gammaproteobacteria	Xanthomonadales	Xanthomonadaceae	Xanthomonas	Xanthomonas campestris	not_announced	Brassicaceae	5018532
2547132159	14	TRUE	Proteobacteria	Gammaproteobacteria	Xanthomonadales	Xanthomonadaceae	Xanthomonas	Xanthomonas campestris	not_announced	not_announced	5023003
2582580718	14	FALSE	Proteobacteria	Gammaproteobacteria	Xanthomonadales	Xanthomonadaceae	Xanthomonas	Xanthomonas campestris	not_announced	Zantedeschia sp. (?)	5643059
2554235202	13	TRUE	Proteobacteria	Gammaproteobacteria	Xanthomonadales	Xanthomonadaceae	Xanthomonas	Xanthomonas campestris	not_announced	Brassica rapa subsp. pekinensis	5017785
2554235203	13	TRUE	Proteobacteria	Gammaproteobacteria	Xanthomonadales	Xanthomonadaceae	Xanthomonas	Xanthomonas campestris	not_announced	Brassica rapa subsp. chinensis	5019206
2554235204	13	TRUE	Proteobacteria	Gammaproteobacteria	Xanthomonadales	Xanthomonadaceae	Xanthomonas	Xanthomonas campestris	not_announced	Brassica juncea var. subintegrifolia	4989674
2828198290	13	FALSE	Proteobacteria	Gammaproteobacteria	Xanthomonadales	Xanthomonadaceae	Xanthomonas	Xanthomonas campestris	Phyllosphere	bean leaf|bean|bean leaf	4796975
2828714124	13	FALSE	Proteobacteria	Gammaproteobacteria	Xanthomonadales	Xanthomonadaceae	Xanthomonas	Xanthomonas campestris	not_announced	tomato Heinz4|tomato Heinz4|tomato Heinz4	4763808
2879948323	13	TRUE	Proteobacteria	Gammaproteobacteria	Xanthomonadales	Xanthomonadaceae	Xanthomonas	Xanthomonas campestris	not_announced	Brassica napus subsp. Oleifera	5115137
2828701319	12	FALSE	Proteobacteria	Gammaproteobacteria	Xanthomonadales	Xanthomonadaceae	Xanthomonas	Xanthomonas campestris	Spermosphere	bean seed|bean|bean seed	4889592
2833698404	12	FALSE	Proteobacteria	Gammaproteobacteria	Xanthomonadales	Xanthomonadaceae	Xanthomonas	Xanthomonas campestris	not_announced	tomato H4401|tomato H4401-7|tomato H4401-7	4802478
2879929050	12	TRUE	Proteobacteria	Gammaproteobacteria	Xanthomonadales	Xanthomonadaceae	Xanthomonas	Xanthomonas campestris	not_announced	Brassica juncea var. foliosa	5261244
2828181785	11	FALSE	Proteobacteria	Gammaproteobacteria	Xanthomonadales	Xanthomonadaceae	Xanthomonas	Xanthomonas campestris	Spermosphere	bean seed|bean|bean seed	4834499
2828087701	8	TRUE	Proteobacteria	Gammaproteobacteria	Xanthomonadales	Xanthomonadaceae	Xanthomonas	Xanthomonas campestris	Phyllosphere	bean leaf|bean|bean leaf	4814602
2828117083	7	TRUE	Proteobacteria	Gammaproteobacteria	Xanthomonadales	Xanthomonadaceae	Xanthomonas	Xanthomonas campestris	not_announced	tomato|tomato|tomato	5002720
2828190126	7	FALSE	Proteobacteria	Gammaproteobacteria	Xanthomonadales	Xanthomonadaceae	Xanthomonas	Xanthomonas campestris	Spermosphere	bean seed|bean|bean seed	4610370
2636415436	18	TRUE	Proteobacteria	Gammaproteobacteria	Xanthomonadales	Xanthomonadaceae	Xanthomonas	Xanthomonas cannabis	not_announced	Common bean (Phaseolus vulgaris L.)	4885204
2630968510	10	FALSE	Proteobacteria	Gammaproteobacteria	Xanthomonadales	Xanthomonadaceae	Xanthomonas	Xanthomonas cannabis	not_announced	hemp	4837471
2630968534	5	FALSE	Proteobacteria	Gammaproteobacteria	Xanthomonadales	Xanthomonadaceae	Xanthomonas	Xanthomonas cannabis	Phyllosphere	hemp	4756730
2551306373	6	FALSE	Proteobacteria	Gammaproteobacteria	Xanthomonadales	Xanthomonadaceae	Xanthomonas	Xanthomonas cassavae	Phyllosphere	Manihot esculenta|Manihot esculenta|Leaf|Manihot esculenta|Manihot esculenta, leaf spots	5263056
2627853966	13	FALSE	Proteobacteria	Gammaproteobacteria	Xanthomonadales	Xanthomonadaceae	Xanthomonas	Xanthomonas citri	not_announced	common bean (Phaseolus vulgaris L.)	5342561
2609460314	12	FALSE	Proteobacteria	Gammaproteobacteria	Xanthomonadales	Xanthomonadaceae	Xanthomonas	Xanthomonas citri	not_announced	common bean (Phaseolus vulgaris L.)	5003118
2617271204	12	FALSE	Proteobacteria	Gammaproteobacteria	Xanthomonadales	Xanthomonadaceae	Xanthomonas	Xanthomonas citri	not_announced	common grape vine (Vitis vinifera L.)	5105036
2627854113	12	FALSE	Proteobacteria	Gammaproteobacteria	Xanthomonadales	Xanthomonadaceae	Xanthomonas	Xanthomonas citri	not_announced	common bean (Phaseolus vulgaris L.)	5092836
2630968834	12	FALSE	Proteobacteria	Gammaproteobacteria	Xanthomonadales	Xanthomonadaceae	Xanthomonas	Xanthomonas citri	not_announced	common bean (Phaseolus vulgaris L.)	5032953
2639762954	12	FALSE	Proteobacteria	Gammaproteobacteria	Xanthomonadales	Xanthomonadaceae	Xanthomonas	Xanthomonas citri	not_announced	common bean (Phaseolus vulgaris L.)	5044382
2816332304	12	FALSE	Proteobacteria	Gammaproteobacteria	Xanthomonadales	Xanthomonadaceae	Xanthomonas	Xanthomonas citri	not_announced	Cowpea (Vigna unguiculata L. Walp.)	5710499
2630968565	11	FALSE	Proteobacteria	Gammaproteobacteria	Xanthomonadales	Xanthomonadaceae	Xanthomonas	Xanthomonas citri	not_announced	Phaseolus sp.	5073693
2630968865	11	FALSE	Proteobacteria	Gammaproteobacteria	Xanthomonadales	Xanthomonadaceae	Xanthomonas	Xanthomonas citri	not_announced	common bean (Phaseolus vulgaris L.)	5150070
2645727754	11	FALSE	Proteobacteria	Gammaproteobacteria	Xanthomonadales	Xanthomonadaceae	Xanthomonas	Xanthomonas citri	not_announced	common bean (Phaseolus vulgaris L.)	5180142
2519103159	10	FALSE	Proteobacteria	Gammaproteobacteria	Xanthomonadales	Xanthomonadaceae	Xanthomonas	Xanthomonas citri	not_announced	Gossypium hirsutum|Gossypium hirsutum	4974255
2519103160	10	FALSE	Proteobacteria	Gammaproteobacteria	Xanthomonadales	Xanthomonadaceae	Xanthomonas	Xanthomonas citri	not_announced	Gossypium hirsutum|Gossypium hirsutum	5117844
2630968726	10	FALSE	Proteobacteria	Gammaproteobacteria	Xanthomonadales	Xanthomonadaceae	Xanthomonas	Xanthomonas citri	not_announced	common bean (Phaseolus vulgaris L.)	5152698
2531839604	9	FALSE	Proteobacteria	Gammaproteobacteria	Xanthomonadales	Xanthomonadaceae	Xanthomonas	Xanthomonas citri	not_announced	Punica granatum|Punica granatum|Punica granatum|Punica granatum	4946642
2630968564	9	FALSE	Proteobacteria	Gammaproteobacteria	Xanthomonadales	Xanthomonadaceae	Xanthomonas	Xanthomonas citri	not_announced	common bean (Phaseolus vulgaris L.)	5233004
2630968986	9	FALSE	Proteobacteria	Gammaproteobacteria	Xanthomonadales	Xanthomonadaceae	Xanthomonas	Xanthomonas citri	not_announced	common bean (Phaseolus vulgaris L.)	5153912
2554235009	7	FALSE	Proteobacteria	Gammaproteobacteria	Xanthomonadales	Xanthomonadaceae	Xanthomonas	Xanthomonas citri	not_announced	Gossypium|Gossypium	4989917
2554235375	7	FALSE	Proteobacteria	Gammaproteobacteria	Xanthomonadales	Xanthomonadaceae	Xanthomonas	Xanthomonas citri	not_announced	bean	5088683
2600255026	7	FALSE	Proteobacteria	Gammaproteobacteria	Xanthomonadales	Xanthomonadaceae	Xanthomonas	Xanthomonas citri	not_announced	mango	5111537
2728369399	7	FALSE	Proteobacteria	Gammaproteobacteria	Xanthomonadales	Xanthomonadaceae	Xanthomonas	Xanthomonas citri	Phyllosphere	Gossypium hirsutum|Gossypium hirsutum	5123943
2816332309	7	FALSE	Proteobacteria	Gammaproteobacteria	Xanthomonadales	Xanthomonadaceae	Xanthomonas	Xanthomonas citri	not_announced	Cowpea	5155996
2554235008	6	FALSE	Proteobacteria	Gammaproteobacteria	Xanthomonadales	Xanthomonadaceae	Xanthomonas	Xanthomonas citri	not_announced	Gossypium|Gossypium	5216199
2875179537	6	FALSE	Proteobacteria	Gammaproteobacteria	Xanthomonadales	Xanthomonadaceae	Xanthomonas	Xanthomonas citri	not_announced	wild cotton|wild cotton	5278251
2877479729	6	FALSE	Proteobacteria	Gammaproteobacteria	Xanthomonadales	Xanthomonadaceae	Xanthomonas	Xanthomonas citri	Phyllosphere	common bean|leaves of Phaseolus vulgaris|common bean|leaves of Phaseolus vulgaris	5357613
2639762955	5	FALSE	Proteobacteria	Gammaproteobacteria	Xanthomonadales	Xanthomonadaceae	Xanthomonas	Xanthomonas citri	not_announced	Citrus sinensis	5204594
2639763005	5	FALSE	Proteobacteria	Gammaproteobacteria	Xanthomonadales	Xanthomonadaceae	Xanthomonas	Xanthomonas citri	not_announced	key lime (Citrus aurantifolia Christm. Swingle)	5335643
2639763056	5	FALSE	Proteobacteria	Gammaproteobacteria	Xanthomonadales	Xanthomonadaceae	Xanthomonas	Xanthomonas citri	not_announced	Citrus sp.	5281222
2639763087	5	FALSE	Proteobacteria	Gammaproteobacteria	Xanthomonadales	Xanthomonadaceae	Xanthomonas	Xanthomonas citri	not_announced	Citrus aurantifolia	5298609
2645727958	5	FALSE	Proteobacteria	Gammaproteobacteria	Xanthomonadales	Xanthomonadaceae	Xanthomonas	Xanthomonas citri	not_announced	Citrus sp.	5088739
2648501220	5	FALSE	Proteobacteria	Gammaproteobacteria	Xanthomonadales	Xanthomonadaceae	Xanthomonas	Xanthomonas citri	not_announced	key lime (Citrus aurantifolia Christm. Swingle)	5133335
2648501883	5	FALSE	Proteobacteria	Gammaproteobacteria	Xanthomonadales	Xanthomonadaceae	Xanthomonas	Xanthomonas citri	not_announced	Japanese bitter-orange/hardy orange/Chinese bitter orange (Citrus trifoliata L./Poncirus trifoliata L. Raf)	5014840
2651869827	5	FALSE	Proteobacteria	Gammaproteobacteria	Xanthomonadales	Xanthomonadaceae	Xanthomonas	Xanthomonas citri	not_announced	key lime (Citrus aurantifolia Christm. Swingle)	5058870
2651869828	5	FALSE	Proteobacteria	Gammaproteobacteria	Xanthomonadales	Xanthomonadaceae	Xanthomonas	Xanthomonas citri	not_announced	key lime (Citrus aurantifolia Christm. Swingle)	5231177
2660238155	5	FALSE	Proteobacteria	Gammaproteobacteria	Xanthomonadales	Xanthomonadaceae	Xanthomonas	Xanthomonas citri	not_announced	Citrus aurantifolia	5120062
2671181102	5	FALSE	Proteobacteria	Gammaproteobacteria	Xanthomonadales	Xanthomonadaceae	Xanthomonas	Xanthomonas citri	not_announced	Citrus aurantifolia	5258700
2630968519	4	FALSE	Proteobacteria	Gammaproteobacteria	Xanthomonadales	Xanthomonadaceae	Xanthomonas	Xanthomonas citri	not_announced	common bean (Phaseolus vulgaris L.)	4955361
2639762815	4	FALSE	Proteobacteria	Gammaproteobacteria	Xanthomonadales	Xanthomonadaceae	Xanthomonas	Xanthomonas citri	not_announced	Citrus sp	5255145
2639763073	4	FALSE	Proteobacteria	Gammaproteobacteria	Xanthomonadales	Xanthomonadaceae	Xanthomonas	Xanthomonas citri	not_announced	key lime (Citrus aurantifolia Christm. Swingle)	5225884
2645727595	4	FALSE	Proteobacteria	Gammaproteobacteria	Xanthomonadales	Xanthomonadaceae	Xanthomonas	Xanthomonas citri	not_announced	key lime (Citrus aurantifolia Christm. Swingle)	5104979
2645727780	4	FALSE	Proteobacteria	Gammaproteobacteria	Xanthomonadales	Xanthomonadaceae	Xanthomonas	Xanthomonas citri	not_announced	Citrus sp	5139203
2645728040	4	FALSE	Proteobacteria	Gammaproteobacteria	Xanthomonadales	Xanthomonadaceae	Xanthomonas	Xanthomonas citri	not_announced	key lime (Citrus aurantifolia Christm. Swingle)	5179729
2648501314	4	FALSE	Proteobacteria	Gammaproteobacteria	Xanthomonadales	Xanthomonadaceae	Xanthomonas	Xanthomonas citri	not_announced	key lime (Citrus aurantifolia Christm. Swingle)	5292521
2648501333	4	FALSE	Proteobacteria	Gammaproteobacteria	Xanthomonadales	Xanthomonadaceae	Xanthomonas	Xanthomonas citri	not_announced	Citrus sp.	5162956
2648501762	4	FALSE	Proteobacteria	Gammaproteobacteria	Xanthomonadales	Xanthomonadaceae	Xanthomonas	Xanthomonas citri	not_announced	mousami/musami/sweet lime/sweet lemon/sweet limetta (Citrus limetta Risso)	5167563
2648501838	4	FALSE	Proteobacteria	Gammaproteobacteria	Xanthomonadales	Xanthomonadaceae	Xanthomonas	Xanthomonas citri	not_announced	Citrus sp.	5135957
2651869659	4	FALSE	Proteobacteria	Gammaproteobacteria	Xanthomonadales	Xanthomonadaceae	Xanthomonas	Xanthomonas citri	not_announced	key lime (Citrus aurantifolia Christm. Swingle)	5121166
2651869744	4	FALSE	Proteobacteria	Gammaproteobacteria	Xanthomonadales	Xanthomonadaceae	Xanthomonas	Xanthomonas citri	not_announced	bean	4614501
2651869789	4	FALSE	Proteobacteria	Gammaproteobacteria	Xanthomonadales	Xanthomonadaceae	Xanthomonas	Xanthomonas citri	not_announced	Citrus sinensis x Poncirus trifoliata	5192045
2651869829	4	FALSE	Proteobacteria	Gammaproteobacteria	Xanthomonadales	Xanthomonadaceae	Xanthomonas	Xanthomonas citri	not_announced	key lime (Citrus aurantifolia Christm. Swingle)	5118844
2660237957	4	FALSE	Proteobacteria	Gammaproteobacteria	Xanthomonadales	Xanthomonadaceae	Xanthomonas	Xanthomonas citri	not_announced	Citrus limon	5473773
2660238482	4	FALSE	Proteobacteria	Gammaproteobacteria	Xanthomonadales	Xanthomonadaceae	Xanthomonas	Xanthomonas citri	not_announced	Citrus sp.	5372689
2663763354	4	FALSE	Proteobacteria	Gammaproteobacteria	Xanthomonadales	Xanthomonadaceae	Xanthomonas	Xanthomonas citri	not_announced	Citrus sp.	5252698
2684622591	4	FALSE	Proteobacteria	Gammaproteobacteria	Xanthomonadales	Xanthomonadaceae	Xanthomonas	Xanthomonas citri	not_announced	Citrus sp.	5271134
2791355358	4	FALSE	Proteobacteria	Gammaproteobacteria	Xanthomonadales	Xanthomonadaceae	Xanthomonas	Xanthomonas citri	not_announced	Beans|bean|Beans	5279077
2548877069	3	FALSE	Proteobacteria	Gammaproteobacteria	Xanthomonadales	Xanthomonadaceae	Xanthomonas	Xanthomonas citri	not_announced	Glycine max	5265866
2561511166	2	FALSE	Proteobacteria	Gammaproteobacteria	Xanthomonadales	Xanthomonadaceae	Xanthomonas	Xanthomonas citri	not_announced	Citrus grove in Wellington|citrus|Citrus grove in Wellington (Florida) from USA.	5398685
2657244951	2	FALSE	Proteobacteria	Gammaproteobacteria	Xanthomonadales	Xanthomonadaceae	Xanthomonas	Xanthomonas citri	not_announced	Citrus sp.	5398327
2657244990	2	FALSE	Proteobacteria	Gammaproteobacteria	Xanthomonadales	Xanthomonadaceae	Xanthomonas	Xanthomonas citri	not_announced	Citrus aurantifolia	5213968
2657245402	2	FALSE	Proteobacteria	Gammaproteobacteria	Xanthomonadales	Xanthomonadaceae	Xanthomonas	Xanthomonas citri	not_announced	Citrus sp.	5244302
2657245473	2	FALSE	Proteobacteria	Gammaproteobacteria	Xanthomonadales	Xanthomonadaceae	Xanthomonas	Xanthomonas citri	not_announced	Citrus sp.	5223748
2660238325	2	FALSE	Proteobacteria	Gammaproteobacteria	Xanthomonadales	Xanthomonadaceae	Xanthomonas	Xanthomonas citri	not_announced	orange (Citrus â€šÃ Ã¶âˆšâ‰¥ sinensis L.)	5269254
2660238439	2	FALSE	Proteobacteria	Gammaproteobacteria	Xanthomonadales	Xanthomonadaceae	Xanthomonas	Xanthomonas citri	not_announced	Citrus sp.	5222287
2660238609	2	FALSE	Proteobacteria	Gammaproteobacteria	Xanthomonadales	Xanthomonadaceae	Xanthomonas	Xanthomonas citri	not_announced	Citrus sinensis	5267375
2660238675	2	FALSE	Proteobacteria	Gammaproteobacteria	Xanthomonadales	Xanthomonadaceae	Xanthomonas	Xanthomonas citri	not_announced	orange (Citrus â€šÃ Ã¶âˆšâ‰¥ sinensis L.)	5267404
2660238693	2	FALSE	Proteobacteria	Gammaproteobacteria	Xanthomonadales	Xanthomonadaceae	Xanthomonas	Xanthomonas citri	not_announced	key lime (Citrus aurantiifolia Christm. Swingle)	5311389
2663762811	2	FALSE	Proteobacteria	Gammaproteobacteria	Xanthomonadales	Xanthomonadaceae	Xanthomonas	Xanthomonas citri	not_announced	key lime (Citrus aurantiifolia Christm. Swingle)	5272494
2663763015	2	FALSE	Proteobacteria	Gammaproteobacteria	Xanthomonadales	Xanthomonadaceae	Xanthomonas	Xanthomonas citri	not_announced	Citrus sp.	5223417
2663763094	2	FALSE	Proteobacteria	Gammaproteobacteria	Xanthomonadales	Xanthomonadaceae	Xanthomonas	Xanthomonas citri	not_announced	Citrus sp.	5398257
2663763137	2	FALSE	Proteobacteria	Gammaproteobacteria	Xanthomonadales	Xanthomonadaceae	Xanthomonas	Xanthomonas citri	not_announced	Citrus aurantifolia	5214274
2663763248	2	FALSE	Proteobacteria	Gammaproteobacteria	Xanthomonadales	Xanthomonadaceae	Xanthomonas	Xanthomonas citri	not_announced	Citrus sinensis	5191343
2663763268	2	FALSE	Proteobacteria	Gammaproteobacteria	Xanthomonadales	Xanthomonadaceae	Xanthomonas	Xanthomonas citri	not_announced	Citrus reticulata x Citrus sinensis	5199723
2663763325	2	FALSE	Proteobacteria	Gammaproteobacteria	Xanthomonadales	Xanthomonadaceae	Xanthomonas	Xanthomonas citri	not_announced	key lime (Citrus aurantiifolia Christm. Swingle)	5302465
2663763541	2	FALSE	Proteobacteria	Gammaproteobacteria	Xanthomonadales	Xanthomonadaceae	Xanthomonas	Xanthomonas citri	not_announced	key lime (Citrus aurantiifolia Christm. Swingle)	5398334
2667527467	2	FALSE	Proteobacteria	Gammaproteobacteria	Xanthomonadales	Xanthomonadaceae	Xanthomonas	Xanthomonas citri	not_announced	orange (Citrus sinensis L.)	5267339
2667527477	2	FALSE	Proteobacteria	Gammaproteobacteria	Xanthomonadales	Xanthomonadaceae	Xanthomonas	Xanthomonas citri	not_announced	Citrus sp.	5223747
2667527487	2	FALSE	Proteobacteria	Gammaproteobacteria	Xanthomonadales	Xanthomonadaceae	Xanthomonas	Xanthomonas citri	not_announced	Citrus sp.	5222255
2667527505	2	FALSE	Proteobacteria	Gammaproteobacteria	Xanthomonadales	Xanthomonadaceae	Xanthomonas	Xanthomonas citri	not_announced	Citrus sp.	5223397
2667527519	2	FALSE	Proteobacteria	Gammaproteobacteria	Xanthomonadales	Xanthomonadaceae	Xanthomonas	Xanthomonas citri	not_announced	key lime (Citrus aurantiifolia Christm. Swingle)	5220936
2667527520	2	FALSE	Proteobacteria	Gammaproteobacteria	Xanthomonadales	Xanthomonadaceae	Xanthomonas	Xanthomonas citri	not_announced	lemon (Citrus limon L. Osbeck)	5398334
2667527521	2	FALSE	Proteobacteria	Gammaproteobacteria	Xanthomonadales	Xanthomonadaceae	Xanthomonas	Xanthomonas citri	not_announced	Citrus sp.	5222269
2667527544	2	FALSE	Proteobacteria	Gammaproteobacteria	Xanthomonadales	Xanthomonadaceae	Xanthomonas	Xanthomonas citri	not_announced	Citrus sp.	5269225
2667527546	2	FALSE	Proteobacteria	Gammaproteobacteria	Xanthomonadales	Xanthomonadaceae	Xanthomonas	Xanthomonas citri	not_announced	Citrus aurantifolia	5370476
2667527561	2	FALSE	Proteobacteria	Gammaproteobacteria	Xanthomonadales	Xanthomonadaceae	Xanthomonas	Xanthomonas citri	not_announced	orange (Citrus sinensis L.)	5267403
2667527872	2	FALSE	Proteobacteria	Gammaproteobacteria	Xanthomonadales	Xanthomonadaceae	Xanthomonas	Xanthomonas citri	not_announced	Citrus sp.	5210558
2667527913	2	FALSE	Proteobacteria	Gammaproteobacteria	Xanthomonadales	Xanthomonadaceae	Xanthomonas	Xanthomonas citri	not_announced	Citrus aurantifolia	5250897
2667528095	2	FALSE	Proteobacteria	Gammaproteobacteria	Xanthomonadales	Xanthomonadaceae	Xanthomonas	Xanthomonas citri	not_announced	Citrus reticulata	5192521
2671180461	2	FALSE	Proteobacteria	Gammaproteobacteria	Xanthomonadales	Xanthomonadaceae	Xanthomonas	Xanthomonas citri	not_announced	Citrus sp.	5169569
2687453371	2	FALSE	Proteobacteria	Gammaproteobacteria	Xanthomonadales	Xanthomonadaceae	Xanthomonas	Xanthomonas citri	not_announced	Citrus sp.	5223350
2718218218	2	FALSE	Proteobacteria	Gammaproteobacteria	Xanthomonadales	Xanthomonadaceae	Xanthomonas	Xanthomonas citri	not_announced	Citrus hystrix|citrus orchard|Citrus hystrix|citrus orchard	5463329
2718218289	2	FALSE	Proteobacteria	Gammaproteobacteria	Xanthomonadales	Xanthomonadaceae	Xanthomonas	Xanthomonas citri	not_announced	Citrus hystrix|citrus orchard	5505538
2721755551	2	FALSE	Proteobacteria	Gammaproteobacteria	Xanthomonadales	Xanthomonadaceae	Xanthomonas	Xanthomonas citri	not_announced	Citrus paradisi|citrus orchard	5471672
2728369373	2	FALSE	Proteobacteria	Gammaproteobacteria	Xanthomonadales	Xanthomonadaceae	Xanthomonas	Xanthomonas citri	not_announced	Citrus hystrix|citrus orchard|Citrus hystrix|citrus orchard	5495381
2860503067	2	FALSE	Proteobacteria	Gammaproteobacteria	Xanthomonadales	Xanthomonadaceae	Xanthomonas	Xanthomonas citri	not_announced	key lime (Citrus aurantiifolia Christm. Swingle)	5575416
2860528616	2	FALSE	Proteobacteria	Gammaproteobacteria	Xanthomonadales	Xanthomonadaceae	Xanthomonas	Xanthomonas citri	not_announced	citrus|citrus	5220847
2870168456	2	FALSE	Proteobacteria	Gammaproteobacteria	Xanthomonadales	Xanthomonadaceae	Xanthomonas	Xanthomonas citri	not_announced	citrus sinensis|citrus orchard|citrus sinensis|citrus orchard	5568811
2870173549	2	FALSE	Proteobacteria	Gammaproteobacteria	Xanthomonadales	Xanthomonadaceae	Xanthomonas	Xanthomonas citri	not_announced	citrus paradisi|citrus orchard|citrus paradisi|citrus orchard	5667092
2877475016	2	FALSE	Proteobacteria	Gammaproteobacteria	Xanthomonadales	Xanthomonadaceae	Xanthomonas	Xanthomonas citri	not_announced	citrus	5276934
2877484511	2	FALSE	Proteobacteria	Gammaproteobacteria	Xanthomonadales	Xanthomonadaceae	Xanthomonas	Xanthomonas citri	Phyllosphere	leaf tissue|kaffir lime/makrut lime (Citrus hystrix DC.)|leaf tissue	5514420
2901006086	2	FALSE	Proteobacteria	Gammaproteobacteria	Xanthomonadales	Xanthomonadaceae	Xanthomonas	Xanthomonas citri	not_announced	Grapefruit	5497729
2880484841	18	TRUE	Proteobacteria	Gammaproteobacteria	Xanthomonadales	Xanthomonadaceae	Xanthomonas	Xanthomonas codiaei	not_announced	Codiaeum variegatum|Codiaeum variegatum	5043310
2878094208	12	TRUE	Proteobacteria	Gammaproteobacteria	Xanthomonadales	Xanthomonadaceae	Xanthomonas	Xanthomonas cucurbitae	not_announced	Cucurbita maxima|Cucurbita maxima	4424197
2878089750	12	TRUE	Proteobacteria	Gammaproteobacteria	Xanthomonadales	Xanthomonadaceae	Xanthomonas	Xanthomonas cynarae	not_announced	Cynara scolymus|Cynara scolymus	5057880
2784132091	6	FALSE	Proteobacteria	Gammaproteobacteria	Xanthomonadales	Xanthomonadaceae	Xanthomonas	Xanthomonas dyei	Phyllosphere	Metrosideros excelsa|angular leaf lesion|Metrosideros excelsa|angular leaf lesion	5294912
2645727690	15	FALSE	Proteobacteria	Gammaproteobacteria	Xanthomonadales	Xanthomonadaceae	Xanthomonas	Xanthomonas euvesicatoria	not_announced	lucerne/alfalfa (Medicago sativa L.)	4822127
2597489952	13	FALSE	Proteobacteria	Gammaproteobacteria	Xanthomonadales	Xanthomonadaceae	Xanthomonas	Xanthomonas euvesicatoria	not_announced	Medicago sativa|Medicago sativa	5075866
2828164553	13	FALSE	Proteobacteria	Gammaproteobacteria	Xanthomonadales	Xanthomonadaceae	Xanthomonas	Xanthomonas euvesicatoria	Spermosphere	bean seed|bean|bean seed	5035348
2511231060	6	FALSE	Proteobacteria	Gammaproteobacteria	Xanthomonadales	Xanthomonadaceae	Xanthomonas	Xanthomonas euvesicatoria	not_announced	Citrus sp.	4967469
2878154693	5	TRUE	Proteobacteria	Gammaproteobacteria	Xanthomonadales	Xanthomonadaceae	Xanthomonas	Xanthomonas euvesicatoria	not_announced	Nicandra physalodes|plant tissue|Nicandra physalodes|plant tissue	5067145
2617271115	2	FALSE	Proteobacteria	Gammaproteobacteria	Xanthomonadales	Xanthomonadaceae	Xanthomonas	Xanthomonas euvesicatoria	Phyllosphere	Allium cepa|Onion Leaf|Plant|Allium cepa|Onion Leaf	5426942
2718218204	0	TRUE	Proteobacteria	Gammaproteobacteria	Xanthomonadales	Xanthomonadaceae	Xanthomonas	Xanthomonas euvesicatoria	not_announced	pepper, tomato	5418283
2721755765	0	TRUE	Proteobacteria	Gammaproteobacteria	Xanthomonadales	Xanthomonadaceae	Xanthomonas	Xanthomonas euvesicatoria	not_announced	Capsicum frutescens|Capsicum frutescens	5500184
2744054903	7	TRUE	Proteobacteria	Gammaproteobacteria	Xanthomonadales	Xanthomonadaceae	Xanthomonas	Xanthomonas floridensis	not_announced	watercress|watercress|watercress	5254357
2600255003	15	FALSE	Proteobacteria	Gammaproteobacteria	Xanthomonadales	Xanthomonadaceae	Xanthomonas	Xanthomonas hortorum	Rhizosphere	Daucus carota|Daucus carota	5052299
2627854158	15	TRUE	Proteobacteria	Gammaproteobacteria	Xanthomonadales	Xanthomonadaceae	Xanthomonas	Xanthomonas hortorum	not_announced	not_announced	5129669
2627854210	15	TRUE	Proteobacteria	Gammaproteobacteria	Xanthomonadales	Xanthomonadaceae	Xanthomonas	Xanthomonas hortorum	not_announced	not_announced	5394175
2718218471	15	TRUE	Proteobacteria	Gammaproteobacteria	Xanthomonadales	Xanthomonadaceae	Xanthomonas	Xanthomonas hortorum	Phyllosphere	Lycopersicon esculentum|Tomato leaf	5416201
2627854203	14	TRUE	Proteobacteria	Gammaproteobacteria	Xanthomonadales	Xanthomonadaceae	Xanthomonas	Xanthomonas hortorum	not_announced	not_announced	5301892
2718218438	8	FALSE	Proteobacteria	Gammaproteobacteria	Xanthomonadales	Xanthomonadaceae	Xanthomonas	Xanthomonas hortorum	not_announced	Lycopersicon esculentum	5625449
2806310724	8	FALSE	Proteobacteria	Gammaproteobacteria	Xanthomonadales	Xanthomonadaceae	Xanthomonas	Xanthomonas hortorum	Phyllosphere	lettuce	5250904
2806311030	3	FALSE	Proteobacteria	Gammaproteobacteria	Xanthomonadales	Xanthomonadaceae	Xanthomonas	Xanthomonas hortorum	not_announced	Hedera helix|Hedera helix	5394650
2880457142	3	FALSE	Proteobacteria	Gammaproteobacteria	Xanthomonadales	Xanthomonadaceae	Xanthomonas	Xanthomonas hortorum	not_announced	common ivy (Hedera helix L.)	5322873
2880476041	23	FALSE	Proteobacteria	Gammaproteobacteria	Xanthomonadales	Xanthomonadaceae	Xanthomonas	Xanthomonas maliensis	not_announced	Oryza sativa|Oryza sativa	5196983
2878111689	11	TRUE	Proteobacteria	Gammaproteobacteria	Xanthomonadales	Xanthomonadaceae	Xanthomonas	Xanthomonas melonis	not_announced	Cucumis melo|Cucumis melo	4681689
2791355359	18	FALSE	Proteobacteria	Gammaproteobacteria	Xanthomonadales	Xanthomonadaceae	Xanthomonas	Xanthomonas nasturtii	not_announced	watercress|watercress|watercress	4873681
2548876516	15	TRUE	Proteobacteria	Gammaproteobacteria	Xanthomonadales	Xanthomonadaceae	Xanthomonas	Xanthomonas oryzae	Phyllosphere	Oryza sativa	4589762
2548876517	11	TRUE	Proteobacteria	Gammaproteobacteria	Xanthomonadales	Xanthomonadaceae	Xanthomonas	Xanthomonas oryzae	Phyllosphere	Oryza sativa	4594862
2879910330	11	TRUE	Proteobacteria	Gammaproteobacteria	Xanthomonadales	Xanthomonadaceae	Xanthomonas	Xanthomonas oryzae	not_announced	Leersia hexandra|Rice fields|Leersia hexandra|Rice fields	4752833
2879943489	11	TRUE	Proteobacteria	Gammaproteobacteria	Xanthomonadales	Xanthomonadaceae	Xanthomonas	Xanthomonas oryzae	not_announced	Oryza sativa|Rice fields	5069463
2851376819	7	TRUE	Proteobacteria	Gammaproteobacteria	Xanthomonadales	Xanthomonadaceae	Xanthomonas	Xanthomonas oryzae	not_announced	rice (Oryza sativa L.)	4730142
2571042865	6	TRUE	Proteobacteria	Gammaproteobacteria	Xanthomonadales	Xanthomonadaceae	Xanthomonas	Xanthomonas oryzae	not_announced	Oryza sativa|Oryza sativa	4417632
2690315843	4	TRUE	Proteobacteria	Gammaproteobacteria	Xanthomonadales	Xanthomonadaceae	Xanthomonas	Xanthomonas oryzae	Phyllosphere	rice (Oryza sativa L.)	5017766
2690315865	4	TRUE	Proteobacteria	Gammaproteobacteria	Xanthomonadales	Xanthomonadaceae	Xanthomonas	Xanthomonas oryzae	Phyllosphere	rice (Oryza sativa L.)	5008292
2579778888	3	TRUE	Proteobacteria	Gammaproteobacteria	Xanthomonadales	Xanthomonadaceae	Xanthomonas	Xanthomonas oryzae	not_announced	Oryza sativa|Oryza sativa	4344053
2671180826	3	TRUE	Proteobacteria	Gammaproteobacteria	Xanthomonadales	Xanthomonadaceae	Xanthomonas	Xanthomonas oryzae	not_announced	rice (Oryza sativa L.)	4674975
2690316299	3	TRUE	Proteobacteria	Gammaproteobacteria	Xanthomonadales	Xanthomonadaceae	Xanthomonas	Xanthomonas oryzae	not_announced	Rice|rice|Rice	4462483
2851357697	3	TRUE	Proteobacteria	Gammaproteobacteria	Xanthomonadales	Xanthomonadaceae	Xanthomonas	Xanthomonas oryzae	not_announced	rice (Oryza sativa L.)	4703963
2851362366	3	TRUE	Proteobacteria	Gammaproteobacteria	Xanthomonadales	Xanthomonadaceae	Xanthomonas	Xanthomonas oryzae	not_announced	Oryza sativa	4684818
2851372112	3	TRUE	Proteobacteria	Gammaproteobacteria	Xanthomonadales	Xanthomonadaceae	Xanthomonas	Xanthomonas oryzae	not_announced	Oryza sativa|Oryza sativa	4724318
2851391169	3	TRUE	Proteobacteria	Gammaproteobacteria	Xanthomonadales	Xanthomonadaceae	Xanthomonas	Xanthomonas oryzae	not_announced	Oryza sativa|Oryza sativa	4732414
2870188417	3	TRUE	Proteobacteria	Gammaproteobacteria	Xanthomonadales	Xanthomonadaceae	Xanthomonas	Xanthomonas oryzae	not_announced	Oryza sativa	4704870
2872366479	3	TRUE	Proteobacteria	Gammaproteobacteria	Xanthomonadales	Xanthomonadaceae	Xanthomonas	Xanthomonas oryzae	not_announced	Oryza sativa|Oryza sativa	4724336
2872404410	3	TRUE	Proteobacteria	Gammaproteobacteria	Xanthomonadales	Xanthomonadaceae	Xanthomonas	Xanthomonas oryzae	Phyllosphere	Oryza sativa|leaf tissue|Oryza sativa|leaf tissue	4727390
2875140105	3	TRUE	Proteobacteria	Gammaproteobacteria	Xanthomonadales	Xanthomonadaceae	Xanthomonas	Xanthomonas oryzae	not_announced	Oryza sativa|Oryza sativa	4723891
2875144839	3	TRUE	Proteobacteria	Gammaproteobacteria	Xanthomonadales	Xanthomonadaceae	Xanthomonas	Xanthomonas oryzae	not_announced	rice (Oryza sativa L.)	4703982
2875149538	3	TRUE	Proteobacteria	Gammaproteobacteria	Xanthomonadales	Xanthomonadaceae	Xanthomonas	Xanthomonas oryzae	not_announced	Oryza sativa|Oryza sativa	4725822
2875154259	3	TRUE	Proteobacteria	Gammaproteobacteria	Xanthomonadales	Xanthomonadaceae	Xanthomonas	Xanthomonas oryzae	not_announced	Oryza sativa|Oryza sativa	4743900
2875184287	3	TRUE	Proteobacteria	Gammaproteobacteria	Xanthomonadales	Xanthomonadaceae	Xanthomonas	Xanthomonas oryzae	not_announced	rice (Oryza sativa L.)	4705038
2877502519	3	TRUE	Proteobacteria	Gammaproteobacteria	Xanthomonadales	Xanthomonadaceae	Xanthomonas	Xanthomonas oryzae	not_announced	Oryza sativa	4674931
2877507148	3	TRUE	Proteobacteria	Gammaproteobacteria	Xanthomonadales	Xanthomonadaceae	Xanthomonas	Xanthomonas oryzae	not_announced	Oryza sativa|Oryza sativa	4750772
2879914914	3	TRUE	Proteobacteria	Gammaproteobacteria	Xanthomonadales	Xanthomonadaceae	Xanthomonas	Xanthomonas oryzae	not_announced	rice (Oryza sativa L.)	4703782
2896730304	3	TRUE	Proteobacteria	Gammaproteobacteria	Xanthomonadales	Xanthomonadaceae	Xanthomonas	Xanthomonas oryzae	not_announced	Oryza sativa|Oryza sativa	4728012
2896735007	3	TRUE	Proteobacteria	Gammaproteobacteria	Xanthomonadales	Xanthomonadaceae	Xanthomonas	Xanthomonas oryzae	not_announced	Oryza sativa|Oryza sativa	4717270
2896764333	3	TRUE	Proteobacteria	Gammaproteobacteria	Xanthomonadales	Xanthomonadaceae	Xanthomonas	Xanthomonas oryzae	not_announced	Oryza sativa|Oryza sativa	4735208
2901001467	3	TRUE	Proteobacteria	Gammaproteobacteria	Xanthomonadales	Xanthomonadaceae	Xanthomonas	Xanthomonas oryzae	not_announced	Oryza sativa|Oryza sativa	4658608
2528768237	1	TRUE	Proteobacteria	Gammaproteobacteria	Xanthomonadales	Xanthomonadaceae	Xanthomonas	Xanthomonas oryzae	Phyllosphere	Oryza sativa|Oryza sativa|Plants|Oryza sativa|Oryza sativa, leaf blight and wilt	4285634
2648501697	1	TRUE	Proteobacteria	Gammaproteobacteria	Xanthomonadales	Xanthomonadaceae	Xanthomonas	Xanthomonas oryzae	not_announced	rice (Oryza sativa subsp. Indica cv. B24, IRRI)	5016623
2687453107	1	TRUE	Proteobacteria	Gammaproteobacteria	Xanthomonadales	Xanthomonadaceae	Xanthomonas	Xanthomonas oryzae	not_announced	rice (Oryza sativa cv. IR 26)	5025428
2718217799	1	TRUE	Proteobacteria	Gammaproteobacteria	Xanthomonadales	Xanthomonadaceae	Xanthomonas	Xanthomonas oryzae	Phyllosphere	Oryza sativa|rice leaves|Oryza sativa|rice leaves	4954304
2718217856	1	TRUE	Proteobacteria	Gammaproteobacteria	Xanthomonadales	Xanthomonadaceae	Xanthomonas	Xanthomonas oryzae	Phyllosphere	Oryza sativa|rice leaves|Oryza sativa|rice leaves	4961996
2718218288	1	TRUE	Proteobacteria	Gammaproteobacteria	Xanthomonadales	Xanthomonadaceae	Xanthomonas	Xanthomonas oryzae	Phyllosphere	Oryza sativa|rice leaves|Oryza sativa|rice leaves	5033346
2721755465	1	TRUE	Proteobacteria	Gammaproteobacteria	Xanthomonadales	Xanthomonadaceae	Xanthomonas	Xanthomonas oryzae	Phyllosphere	Oryza sativa|rice leaves|Oryza sativa|rice leaves	4906999
2721755730	1	TRUE	Proteobacteria	Gammaproteobacteria	Xanthomonadales	Xanthomonadaceae	Xanthomonas	Xanthomonas oryzae	Phyllosphere	Oryza sativa|rice leaves|Oryza sativa|rice leaves	5039763
2721755736	1	TRUE	Proteobacteria	Gammaproteobacteria	Xanthomonadales	Xanthomonadaceae	Xanthomonas	Xanthomonas oryzae	Phyllosphere	Oryza sativa|rice leaves|Oryza sativa|rice leaves	4968717
2721755781	1	TRUE	Proteobacteria	Gammaproteobacteria	Xanthomonadales	Xanthomonadaceae	Xanthomonas	Xanthomonas oryzae	Phyllosphere	Oryza sativa|rice leaves|Oryza sativa|rice leaves	4936308
2721755788	1	TRUE	Proteobacteria	Gammaproteobacteria	Xanthomonadales	Xanthomonadaceae	Xanthomonas	Xanthomonas oryzae	Phyllosphere	Oryza sativa|rice leaves|Oryza sativa|rice leaves	4951791
2851367012	1	TRUE	Proteobacteria	Gammaproteobacteria	Xanthomonadales	Xanthomonadaceae	Xanthomonas	Xanthomonas oryzae	not_announced	Oryza sativa|Oryza sativa	4909962
2851386081	1	TRUE	Proteobacteria	Gammaproteobacteria	Xanthomonadales	Xanthomonadaceae	Xanthomonas	Xanthomonas oryzae	not_announced	Oryza sativa|Oryza sativa	4904940
2860513113	1	TRUE	Proteobacteria	Gammaproteobacteria	Xanthomonadales	Xanthomonadaceae	Xanthomonas	Xanthomonas oryzae	not_announced	Oryza sativa|Oryza sativa	4966744
2860518274	1	TRUE	Proteobacteria	Gammaproteobacteria	Xanthomonadales	Xanthomonadaceae	Xanthomonas	Xanthomonas oryzae	not_announced	Oryza sativa|Oryza sativa	4975259
2860523491	1	TRUE	Proteobacteria	Gammaproteobacteria	Xanthomonadales	Xanthomonadaceae	Xanthomonas	Xanthomonas oryzae	not_announced	Oryza sativa	4934446
2860538103	1	TRUE	Proteobacteria	Gammaproteobacteria	Xanthomonadales	Xanthomonadaceae	Xanthomonas	Xanthomonas oryzae	not_announced	Oryza sativa|Oryza sativa	4914700
2870152821	1	TRUE	Proteobacteria	Gammaproteobacteria	Xanthomonadales	Xanthomonadaceae	Xanthomonas	Xanthomonas oryzae	not_announced	Oryza sativa	5006569
2870158042	1	TRUE	Proteobacteria	Gammaproteobacteria	Xanthomonadales	Xanthomonadaceae	Xanthomonas	Xanthomonas oryzae	not_announced	Oryza sativa|Oryza sativa	4982118
2870163287	1	TRUE	Proteobacteria	Gammaproteobacteria	Xanthomonadales	Xanthomonadaceae	Xanthomonas	Xanthomonas oryzae	Phyllosphere	rice|rice leaves|rice (Oryza sativa L.)|rice leaves	5015823
2870178770	1	TRUE	Proteobacteria	Gammaproteobacteria	Xanthomonadales	Xanthomonadaceae	Xanthomonas	Xanthomonas oryzae	not_announced	rice (Oryza sativa L.)	4865660
2872380537	1	TRUE	Proteobacteria	Gammaproteobacteria	Xanthomonadales	Xanthomonadaceae	Xanthomonas	Xanthomonas oryzae	not_announced	Oryza sativa|Oryza sativa	4958184
2875159006	1	TRUE	Proteobacteria	Gammaproteobacteria	Xanthomonadales	Xanthomonadaceae	Xanthomonas	Xanthomonas oryzae	Phyllosphere	rice|rice leaves|rice (Oryza sativa L.)|rice leaves	4900521
2875169058	1	TRUE	Proteobacteria	Gammaproteobacteria	Xanthomonadales	Xanthomonadaceae	Xanthomonas	Xanthomonas oryzae	Phyllosphere	Oryza sativa|leaf|Oryza sativa|leaf	4980838
2879933858	1	TRUE	Proteobacteria	Gammaproteobacteria	Xanthomonadales	Xanthomonadaceae	Xanthomonas	Xanthomonas oryzae	Phyllosphere	rice|rice leaves|rice (Oryza sativa L.)|rice leaves	5026592
2896748765	1	TRUE	Proteobacteria	Gammaproteobacteria	Xanthomonadales	Xanthomonadaceae	Xanthomonas	Xanthomonas oryzae	not_announced	Oryza sativa|Oryza sativa	5050391
2896754029	1	TRUE	Proteobacteria	Gammaproteobacteria	Xanthomonadales	Xanthomonadaceae	Xanthomonas	Xanthomonas oryzae	Phyllosphere	rice|rice leaves|rice (Oryza sativa L.)|rice leaves	4948537
2896759206	1	TRUE	Proteobacteria	Gammaproteobacteria	Xanthomonadales	Xanthomonadaceae	Xanthomonas	Xanthomonas oryzae	Phyllosphere	rice|rice leaves|rice (Oryza sativa L.)|rice leaves	4915452
2896773694	1	TRUE	Proteobacteria	Gammaproteobacteria	Xanthomonadales	Xanthomonadaceae	Xanthomonas	Xanthomonas oryzae	Phyllosphere	rice|rice leaves|rice (Oryza sativa L.)|rice leaves	4867200
2513237179	0	TRUE	Proteobacteria	Gammaproteobacteria	Xanthomonadales	Xanthomonadaceae	Xanthomonas	Xanthomonas oryzae	not_announced	rice (Oryza Sativa L.)	4831739
2645727967	0	TRUE	Proteobacteria	Gammaproteobacteria	Xanthomonadales	Xanthomonadaceae	Xanthomonas	Xanthomonas oryzae	Phyllosphere	rice (Oryza sativa L.)	4430829
2687453614	0	TRUE	Proteobacteria	Gammaproteobacteria	Xanthomonadales	Xanthomonadaceae	Xanthomonas	Xanthomonas oryzae	not_announced	WIld rice species|rice (Oryza sativa L.)|WIld rice species	5080102
2690315710	0	TRUE	Proteobacteria	Gammaproteobacteria	Xanthomonadales	Xanthomonadaceae	Xanthomonas	Xanthomonas oryzae	Phyllosphere	rice (Oryza sativa L.)	5005993
2690315835	0	TRUE	Proteobacteria	Gammaproteobacteria	Xanthomonadales	Xanthomonadaceae	Xanthomonas	Xanthomonas oryzae	Phyllosphere	rice (Oryza sativa L.)	4794316
2690315839	0	TRUE	Proteobacteria	Gammaproteobacteria	Xanthomonadales	Xanthomonadaceae	Xanthomonas	Xanthomonas oryzae	Phyllosphere	rice (Oryza sativa L.)	4790622
2690315898	0	TRUE	Proteobacteria	Gammaproteobacteria	Xanthomonadales	Xanthomonadaceae	Xanthomonas	Xanthomonas oryzae	not_announced	rice (Oryza sativa L.)	4779952
2690315915	0	TRUE	Proteobacteria	Gammaproteobacteria	Xanthomonadales	Xanthomonadaceae	Xanthomonas	Xanthomonas oryzae	Phyllosphere	rice (Oryza sativa L.)	4692590
2690315934	0	TRUE	Proteobacteria	Gammaproteobacteria	Xanthomonadales	Xanthomonadaceae	Xanthomonas	Xanthomonas oryzae	Phyllosphere	rice (Oryza sativa L.)	4796527
2627853857	10	TRUE	Proteobacteria	Gammaproteobacteria	Xanthomonadales	Xanthomonadaceae	Xanthomonas	Xanthomonas perforans	Phyllosphere	Solanum lycopersicum|Tomato leaf|Solanum lycopersicum|Tomato leaf - Tomato field	5138172
2630968350	10	TRUE	Proteobacteria	Gammaproteobacteria	Xanthomonadales	Xanthomonadaceae	Xanthomonas	Xanthomonas perforans	Phyllosphere	Solanum lycopersicum|Tomato leaf|Solanum lycopersicum|Tomato leaf - Tomato field	5142534
2630968472	10	TRUE	Proteobacteria	Gammaproteobacteria	Xanthomonadales	Xanthomonadaceae	Xanthomonas	Xanthomonas perforans	Phyllosphere	Solanum lycopersicum|Tomato leaf|Solanum lycopersicum|Tomato leaf - Tomato field	5439921
2630968536	10	TRUE	Proteobacteria	Gammaproteobacteria	Xanthomonadales	Xanthomonadaceae	Xanthomonas	Xanthomonas perforans	Phyllosphere	Solanum lycopersicum|Tomato leaf|Solanum lycopersicum|Tomato leaf - Tomato field	5139957
2630968555	10	TRUE	Proteobacteria	Gammaproteobacteria	Xanthomonadales	Xanthomonadaceae	Xanthomonas	Xanthomonas perforans	Phyllosphere	Solanum lycopersicum|Tomato leaf|Solanum lycopersicum|Tomato leaf - Tomato field	5143284
2630968616	10	TRUE	Proteobacteria	Gammaproteobacteria	Xanthomonadales	Xanthomonadaceae	Xanthomonas	Xanthomonas perforans	Phyllosphere	Solanum lycopersicum|Tomato leaf|Solanum lycopersicum|Tomato leaf - Tomato field	5144705
2630968717	10	TRUE	Proteobacteria	Gammaproteobacteria	Xanthomonadales	Xanthomonadaceae	Xanthomonas	Xanthomonas perforans	Phyllosphere	Solanum lycopersicum|Tomato leaf|Solanum lycopersicum|Tomato leaf - Tomato field	5146461
2636415600	10	TRUE	Proteobacteria	Gammaproteobacteria	Xanthomonadales	Xanthomonadaceae	Xanthomonas	Xanthomonas perforans	Phyllosphere	Solanum lycopersicum|Tomato leaf|Solanum lycopersicum|Tomato leaf - Tomato field	5179858
2636415668	10	TRUE	Proteobacteria	Gammaproteobacteria	Xanthomonadales	Xanthomonadaceae	Xanthomonas	Xanthomonas perforans	Phyllosphere	Solanum lycopersicum|Tomato leaf|Solanum lycopersicum|Tomato leaf - Tomato field	5132958
2645727813	10	TRUE	Proteobacteria	Gammaproteobacteria	Xanthomonadales	Xanthomonadaceae	Xanthomonas	Xanthomonas perforans	Phyllosphere	Solanum lycopersicum|Tomato leaf|Solanum lycopersicum|Tomato leaf - Tomato field	5162342
2645727959	10	TRUE	Proteobacteria	Gammaproteobacteria	Xanthomonadales	Xanthomonadaceae	Xanthomonas	Xanthomonas perforans	Phyllosphere	Solanum lycopersicum|Tomato leaf|Solanum lycopersicum|Tomato leaf - Tomato field	5155020
2648501328	10	TRUE	Proteobacteria	Gammaproteobacteria	Xanthomonadales	Xanthomonadaceae	Xanthomonas	Xanthomonas perforans	Phyllosphere	Solanum lycopersicum|Tomato leaf|Solanum lycopersicum|Tomato leaf - Tomato field	5145804
2627853973	9	TRUE	Proteobacteria	Gammaproteobacteria	Xanthomonadales	Xanthomonadaceae	Xanthomonas	Xanthomonas perforans	Phyllosphere	Solanum lycopersicum|Tomato leaf|Solanum lycopersicum|Tomato leaf - Tomato field	5225310
2639762824	9	TRUE	Proteobacteria	Gammaproteobacteria	Xanthomonadales	Xanthomonadaceae	Xanthomonas	Xanthomonas perforans	Phyllosphere	Solanum lycopersicum|Tomato leaf|Solanum lycopersicum|Tomato leaf - Tomato field	5237183
2639762964	9	TRUE	Proteobacteria	Gammaproteobacteria	Xanthomonadales	Xanthomonadaceae	Xanthomonas	Xanthomonas perforans	Phyllosphere	Solanum lycopersicum|Tomato leaf|Solanum lycopersicum|Tomato leaf - Tomato field	5117570
2651869774	9	TRUE	Proteobacteria	Gammaproteobacteria	Xanthomonadales	Xanthomonadaceae	Xanthomonas	Xanthomonas perforans	Phyllosphere	Solanum lycopersicum|Tomato leaf|Solanum lycopersicum|Tomato leaf - Tomato field	5145241
2878115805	9	TRUE	Proteobacteria	Gammaproteobacteria	Xanthomonadales	Xanthomonadaceae	Xanthomonas	Xanthomonas perforans	Phyllosphere	Solanum lycopersicum L.|Leaves|Solanum lycopersicum L.|Leaves	5012988
2630968988	8	FALSE	Proteobacteria	Gammaproteobacteria	Xanthomonadales	Xanthomonadaceae	Xanthomonas	Xanthomonas perforans	Phyllosphere	Solanum lycopersicum|Tomato leaf|Solanum lycopersicum|Tomato leaf - Tomato field	5248787
2728369376	7	TRUE	Proteobacteria	Gammaproteobacteria	Xanthomonadales	Xanthomonadaceae	Xanthomonas	Xanthomonas perforans	not_announced	Lycopersicon esculentum|citrus orchard|Lycopersicon esculentum|citrus orchard	5346417
2872753707	7	TRUE	Proteobacteria	Gammaproteobacteria	Xanthomonadales	Xanthomonadaceae	Xanthomonas	Xanthomonas perforans	Rhizosphere	not_announced	4898349
2654587775	19	TRUE	Proteobacteria	Gammaproteobacteria	Xanthomonadales	Xanthomonadaceae	Xanthomonas	Xanthomonas phaseoli	not_announced	Anthurium sp. Schott	5016090
2687453235	18	TRUE	Proteobacteria	Gammaproteobacteria	Xanthomonadales	Xanthomonadaceae	Xanthomonas	Xanthomonas phaseoli	not_announced	Anthurium sp. Schott	5036843
2634166420	12	FALSE	Proteobacteria	Gammaproteobacteria	Xanthomonadales	Xanthomonadaceae	Xanthomonas	Xanthomonas phaseoli	not_announced	Common bean (Phaseolus vulgaris L.)	5109687
2648501274	11	FALSE	Proteobacteria	Gammaproteobacteria	Xanthomonadales	Xanthomonadaceae	Xanthomonas	Xanthomonas phaseoli	not_announced	common bean (Phaseolus vulgaris L.)	5197608
2548877070	6	FALSE	Proteobacteria	Gammaproteobacteria	Xanthomonadales	Xanthomonadaceae	Xanthomonas	Xanthomonas phaseoli	not_announced	Manihot esculenta|Manihot esculenta	4898899
2548877082	6	FALSE	Proteobacteria	Gammaproteobacteria	Xanthomonadales	Xanthomonadaceae	Xanthomonas	Xanthomonas phaseoli	not_announced	Manihot esculenta|Manihot esculenta	4847529
2548877083	6	TRUE	Proteobacteria	Gammaproteobacteria	Xanthomonadales	Xanthomonadaceae	Xanthomonas	Xanthomonas phaseoli	not_announced	Manihot esculenta cv. Tailandensis|Manihot esculenta cv. Tailandensis	4836797
2548877084	6	FALSE	Proteobacteria	Gammaproteobacteria	Xanthomonadales	Xanthomonadaceae	Xanthomonas	Xanthomonas phaseoli	not_announced	Manihot esculenta|Manihot esculenta	4913060
2548877093	6	FALSE	Proteobacteria	Gammaproteobacteria	Xanthomonadales	Xanthomonadaceae	Xanthomonas	Xanthomonas phaseoli	not_announced	Manihot esculenta|Manihot esculenta	4847079
2630968608	6	FALSE	Proteobacteria	Gammaproteobacteria	Xanthomonadales	Xanthomonadaceae	Xanthomonas	Xanthomonas phaseoli	not_announced	common bean (Phaseolus vulgaris L.)	5088301
2548877059	5	FALSE	Proteobacteria	Gammaproteobacteria	Xanthomonadales	Xanthomonadaceae	Xanthomonas	Xanthomonas phaseoli	not_announced	Manihot esculenta|Manihot esculenta	4819772
2548877060	5	TRUE	Proteobacteria	Gammaproteobacteria	Xanthomonadales	Xanthomonadaceae	Xanthomonas	Xanthomonas phaseoli	not_announced	Manihot esculenta|Manihot esculenta	4773692
2548877091	5	TRUE	Proteobacteria	Gammaproteobacteria	Xanthomonadales	Xanthomonadaceae	Xanthomonas	Xanthomonas phaseoli	not_announced	Manihot esculenta|Manihot esculenta	4730788
2551306003	5	FALSE	Proteobacteria	Gammaproteobacteria	Xanthomonadales	Xanthomonadaceae	Xanthomonas	Xanthomonas phaseoli	not_announced	Manihot esculenta	4951862
2551306006	5	FALSE	Proteobacteria	Gammaproteobacteria	Xanthomonadales	Xanthomonadaceae	Xanthomonas	Xanthomonas phaseoli	not_announced	Manihot esculenta|Manihot esculenta	4874593
2551306009	5	TRUE	Proteobacteria	Gammaproteobacteria	Xanthomonadales	Xanthomonadaceae	Xanthomonas	Xanthomonas phaseoli	not_announced	Manihot esculenta|Manihot esculenta	4593056
2548877078	4	FALSE	Proteobacteria	Gammaproteobacteria	Xanthomonadales	Xanthomonadaceae	Xanthomonas	Xanthomonas phaseoli	not_announced	Manihot esculenta|Manihot esculenta	4842752
2551306001	4	FALSE	Proteobacteria	Gammaproteobacteria	Xanthomonadales	Xanthomonadaceae	Xanthomonas	Xanthomonas phaseoli	not_announced	Manihot esculenta|Manihot esculenta	4833429
2645727853	4	TRUE	Proteobacteria	Gammaproteobacteria	Xanthomonadales	Xanthomonadaceae	Xanthomonas	Xanthomonas phaseoli	not_announced	Syngonium podophyllum	4935449
2548877061	3	FALSE	Proteobacteria	Gammaproteobacteria	Xanthomonadales	Xanthomonadaceae	Xanthomonas	Xanthomonas phaseoli	not_announced	Manihot esculenta|Manihot esculenta	4856132
2548877065	3	FALSE	Proteobacteria	Gammaproteobacteria	Xanthomonadales	Xanthomonadaceae	Xanthomonas	Xanthomonas phaseoli	not_announced	Manihot esculenta|Manihot esculenta	4911246
2548877071	3	FALSE	Proteobacteria	Gammaproteobacteria	Xanthomonadales	Xanthomonadaceae	Xanthomonas	Xanthomonas phaseoli	not_announced	Manihot esculenta|Manihot esculenta	4803726
2548877073	3	FALSE	Proteobacteria	Gammaproteobacteria	Xanthomonadales	Xanthomonadaceae	Xanthomonas	Xanthomonas phaseoli	not_announced	Manihot esculenta|Manihot esculenta	4906958
2548877074	3	FALSE	Proteobacteria	Gammaproteobacteria	Xanthomonadales	Xanthomonadaceae	Xanthomonas	Xanthomonas phaseoli	not_announced	Manihot esculenta|Manihot esculenta	4886517
2548877077	3	FALSE	Proteobacteria	Gammaproteobacteria	Xanthomonadales	Xanthomonadaceae	Xanthomonas	Xanthomonas phaseoli	not_announced	Manihot esculenta cv. Guaxupe|Manihot esculenta cv. Guaxupe	4842277
2548877080	3	TRUE	Proteobacteria	Gammaproteobacteria	Xanthomonadales	Xanthomonadaceae	Xanthomonas	Xanthomonas phaseoli	not_announced	Manihot esculenta cv. IAC 14|Manihot esculenta cv. IAC 14	4852810
2548877081	3	TRUE	Proteobacteria	Gammaproteobacteria	Xanthomonadales	Xanthomonadaceae	Xanthomonas	Xanthomonas phaseoli	not_announced	Manihot esculenta|Manihot esculenta	4902619
2548877087	3	TRUE	Proteobacteria	Gammaproteobacteria	Xanthomonadales	Xanthomonadaceae	Xanthomonas	Xanthomonas phaseoli	not_announced	Manihot esculenta	4650210
2548877088	3	FALSE	Proteobacteria	Gammaproteobacteria	Xanthomonadales	Xanthomonadaceae	Xanthomonas	Xanthomonas phaseoli	not_announced	Manihot esculenta|Manihot esculenta	4903327
2548877090	3	FALSE	Proteobacteria	Gammaproteobacteria	Xanthomonadales	Xanthomonadaceae	Xanthomonas	Xanthomonas phaseoli	not_announced	Manihot esculenta|Manihot esculenta	4930429
2548877094	3	FALSE	Proteobacteria	Gammaproteobacteria	Xanthomonadales	Xanthomonadaceae	Xanthomonas	Xanthomonas phaseoli	not_announced	Manihot esculenta|Manihot esculenta from New York|Plants|Manihot esculenta|Manihot esculenta from New York, US	4797980
2548877096	3	FALSE	Proteobacteria	Gammaproteobacteria	Xanthomonadales	Xanthomonadaceae	Xanthomonas	Xanthomonas phaseoli	Phyllosphere	Manihot esculenta|Manihot esculenta	4830620
2551306002	3	FALSE	Proteobacteria	Gammaproteobacteria	Xanthomonadales	Xanthomonadaceae	Xanthomonas	Xanthomonas phaseoli	not_announced	Manihot esculenta|Manihot esculenta	4856510
2551306007	3	FALSE	Proteobacteria	Gammaproteobacteria	Xanthomonadales	Xanthomonadaceae	Xanthomonas	Xanthomonas phaseoli	not_announced	Manihot esculenta|Manihot esculenta	4832905
2551306028	3	FALSE	Proteobacteria	Gammaproteobacteria	Xanthomonadales	Xanthomonadaceae	Xanthomonas	Xanthomonas phaseoli	not_announced	Manihot esculenta|Manihot esculenta	4820297
2551306036	3	FALSE	Proteobacteria	Gammaproteobacteria	Xanthomonadales	Xanthomonadaceae	Xanthomonas	Xanthomonas phaseoli	not_announced	Manihot esculenta|Manihot esculenta	4798436
2630968958	3	FALSE	Proteobacteria	Gammaproteobacteria	Xanthomonadales	Xanthomonadaceae	Xanthomonas	Xanthomonas phaseoli	not_announced	Common bean (Phaseolus vulgaris L.)	5250852
2639763119	3	FALSE	Proteobacteria	Gammaproteobacteria	Xanthomonadales	Xanthomonadaceae	Xanthomonas	Xanthomonas phaseoli	not_announced	lablab bean/dolichos bean/Egyptian kidney bean/Australian pea/bataw (Lablab purpureus L. Sweet)	5191650
2645727984	3	FALSE	Proteobacteria	Gammaproteobacteria	Xanthomonadales	Xanthomonadaceae	Xanthomonas	Xanthomonas phaseoli	not_announced	lablab bean/dolichos bean/Egyptian kidney bean/Australian pea/bataw (Lablab purpureus L. Sweet)	5291882
2645728023	3	FALSE	Proteobacteria	Gammaproteobacteria	Xanthomonadales	Xanthomonadaceae	Xanthomonas	Xanthomonas phaseoli	not_announced	lima bean/butter bean/chad bean (Phaseolus lunatus L.)	5226308
2690315856	3	TRUE	Proteobacteria	Gammaproteobacteria	Xanthomonadales	Xanthomonadaceae	Xanthomonas	Xanthomonas phaseoli	not_announced	syngonium	5002074
2548877062	2	TRUE	Proteobacteria	Gammaproteobacteria	Xanthomonadales	Xanthomonadaceae	Xanthomonas	Xanthomonas phaseoli	not_announced	Manihot esculenta|Manihot esculenta	4774518
2548877072	2	FALSE	Proteobacteria	Gammaproteobacteria	Xanthomonadales	Xanthomonadaceae	Xanthomonas	Xanthomonas phaseoli	not_announced	Manihot esculenta|Manihot esculenta	4972047
2548877075	2	FALSE	Proteobacteria	Gammaproteobacteria	Xanthomonadales	Xanthomonadaceae	Xanthomonas	Xanthomonas phaseoli	not_announced	Manihot esculenta	4872968
2548877079	2	FALSE	Proteobacteria	Gammaproteobacteria	Xanthomonadales	Xanthomonadaceae	Xanthomonas	Xanthomonas phaseoli	not_announced	Manihot esculenta|Manihot esculenta	4866301
2548877085	2	FALSE	Proteobacteria	Gammaproteobacteria	Xanthomonadales	Xanthomonadaceae	Xanthomonas	Xanthomonas phaseoli	not_announced	Manihot esculenta	4916013
2548877089	2	FALSE	Proteobacteria	Gammaproteobacteria	Xanthomonadales	Xanthomonadaceae	Xanthomonas	Xanthomonas phaseoli	not_announced	Manihot esculenta	4931909
2548877095	2	FALSE	Proteobacteria	Gammaproteobacteria	Xanthomonadales	Xanthomonadaceae	Xanthomonas	Xanthomonas phaseoli	not_announced	Manihot esculenta|Manihot esculenta	4737721
2551306000	2	FALSE	Proteobacteria	Gammaproteobacteria	Xanthomonadales	Xanthomonadaceae	Xanthomonas	Xanthomonas phaseoli	not_announced	Manihot esculenta|Manihot esculenta	5020210
2551306004	2	FALSE	Proteobacteria	Gammaproteobacteria	Xanthomonadales	Xanthomonadaceae	Xanthomonas	Xanthomonas phaseoli	not_announced	Manihot esculenta|Manihot esculenta	4851686
2551306005	2	FALSE	Proteobacteria	Gammaproteobacteria	Xanthomonadales	Xanthomonadaceae	Xanthomonas	Xanthomonas phaseoli	not_announced	Manihot esculenta	4874623
2551306008	2	FALSE	Proteobacteria	Gammaproteobacteria	Xanthomonadales	Xanthomonadaceae	Xanthomonas	Xanthomonas phaseoli	not_announced	Manihot esculenta|Manihot esculenta	4952612
2551306010	2	FALSE	Proteobacteria	Gammaproteobacteria	Xanthomonadales	Xanthomonadaceae	Xanthomonas	Xanthomonas phaseoli	not_announced	Manihot esculenta|Manihot esculenta	5128104
2551306011	2	FALSE	Proteobacteria	Gammaproteobacteria	Xanthomonadales	Xanthomonadaceae	Xanthomonas	Xanthomonas phaseoli	not_announced	Manihot esculenta	5065231
2551306012	2	FALSE	Proteobacteria	Gammaproteobacteria	Xanthomonadales	Xanthomonadaceae	Xanthomonas	Xanthomonas phaseoli	not_announced	Manihot esculenta|Manihot esculenta	4842655
2551306013	2	FALSE	Proteobacteria	Gammaproteobacteria	Xanthomonadales	Xanthomonadaceae	Xanthomonas	Xanthomonas phaseoli	not_announced	Manihot esculenta|Manihot esculenta	4911502
2551306014	2	FALSE	Proteobacteria	Gammaproteobacteria	Xanthomonadales	Xanthomonadaceae	Xanthomonas	Xanthomonas phaseoli	not_announced	Manihot esculenta|Manihot esculenta	5016075
2551306015	2	FALSE	Proteobacteria	Gammaproteobacteria	Xanthomonadales	Xanthomonadaceae	Xanthomonas	Xanthomonas phaseoli	not_announced	Manihot esculenta|Manihot esculenta	4924182
2551306016	2	FALSE	Proteobacteria	Gammaproteobacteria	Xanthomonadales	Xanthomonadaceae	Xanthomonas	Xanthomonas phaseoli	not_announced	Manihot esculenta|Manihot esculenta	4924062
2551306017	2	FALSE	Proteobacteria	Gammaproteobacteria	Xanthomonadales	Xanthomonadaceae	Xanthomonas	Xanthomonas phaseoli	not_announced	Manihot esculenta|Manihot esculenta	4909909
2551306018	2	FALSE	Proteobacteria	Gammaproteobacteria	Xanthomonadales	Xanthomonadaceae	Xanthomonas	Xanthomonas phaseoli	not_announced	Manihot esculenta|Manihot esculenta	4894142
2551306020	2	FALSE	Proteobacteria	Gammaproteobacteria	Xanthomonadales	Xanthomonadaceae	Xanthomonas	Xanthomonas phaseoli	not_announced	Manihot esculenta|Manihot esculenta	4894844
2551306021	2	FALSE	Proteobacteria	Gammaproteobacteria	Xanthomonadales	Xanthomonadaceae	Xanthomonas	Xanthomonas phaseoli	not_announced	Manihot esculenta|Manihot esculenta	4895442
2551306022	2	FALSE	Proteobacteria	Gammaproteobacteria	Xanthomonadales	Xanthomonadaceae	Xanthomonas	Xanthomonas phaseoli	not_announced	Manihot esculenta|Manihot esculenta	4898003
2551306023	2	FALSE	Proteobacteria	Gammaproteobacteria	Xanthomonadales	Xanthomonadaceae	Xanthomonas	Xanthomonas phaseoli	not_announced	Manihot esculenta|Manihot esculenta	4722734
2551306026	2	FALSE	Proteobacteria	Gammaproteobacteria	Xanthomonadales	Xanthomonadaceae	Xanthomonas	Xanthomonas phaseoli	not_announced	Manihot esculenta|Manihot esculenta	4986397
2551306027	2	FALSE	Proteobacteria	Gammaproteobacteria	Xanthomonadales	Xanthomonadaceae	Xanthomonas	Xanthomonas phaseoli	not_announced	Manihot esculenta|Manihot esculenta	4897922
2551306029	2	FALSE	Proteobacteria	Gammaproteobacteria	Xanthomonadales	Xanthomonadaceae	Xanthomonas	Xanthomonas phaseoli	not_announced	Manihot esculenta|Manihot esculenta	4871289
2551306030	2	FALSE	Proteobacteria	Gammaproteobacteria	Xanthomonadales	Xanthomonadaceae	Xanthomonas	Xanthomonas phaseoli	not_announced	Manihot esculenta|Manihot esculenta	4954860
2551306031	2	FALSE	Proteobacteria	Gammaproteobacteria	Xanthomonadales	Xanthomonadaceae	Xanthomonas	Xanthomonas phaseoli	not_announced	Manihot esculenta|Manihot esculenta	5010468
2551306032	2	FALSE	Proteobacteria	Gammaproteobacteria	Xanthomonadales	Xanthomonadaceae	Xanthomonas	Xanthomonas phaseoli	not_announced	Manihot esculenta|Manihot esculenta	4903342
2551306034	2	FALSE	Proteobacteria	Gammaproteobacteria	Xanthomonadales	Xanthomonadaceae	Xanthomonas	Xanthomonas phaseoli	not_announced	Manihot esculenta|Manihot esculenta	4946093
2551306038	2	FALSE	Proteobacteria	Gammaproteobacteria	Xanthomonadales	Xanthomonadaceae	Xanthomonas	Xanthomonas phaseoli	not_announced	Manihot esculenta|Manihot esculenta	4921075
2630968493	2	FALSE	Proteobacteria	Gammaproteobacteria	Xanthomonadales	Xanthomonadaceae	Xanthomonas	Xanthomonas phaseoli	not_announced	common bean (Phaseolus vulgaris L.)	5297689
2634166406	2	FALSE	Proteobacteria	Gammaproteobacteria	Xanthomonadales	Xanthomonadaceae	Xanthomonas	Xanthomonas phaseoli	not_announced	common bean (Phaseolus vulgaris L.)	5225427
2639763106	2	FALSE	Proteobacteria	Gammaproteobacteria	Xanthomonadales	Xanthomonadaceae	Xanthomonas	Xanthomonas phaseoli	not_announced	common bean (Phaseolus vulgaris L.)	5047533
2648501126	2	FALSE	Proteobacteria	Gammaproteobacteria	Xanthomonadales	Xanthomonadaceae	Xanthomonas	Xanthomonas phaseoli	not_announced	lablab bean/dolichos bean/Egyptian kidney bean/Australian pea/bataw (Lablab purpureus L. Sweet)	5117812
2648501904	2	FALSE	Proteobacteria	Gammaproteobacteria	Xanthomonadales	Xanthomonadaceae	Xanthomonas	Xanthomonas phaseoli	not_announced	cassava/manioc/yuca (Manihot esculenta Crantz)	4988708
2548877092	1	TRUE	Proteobacteria	Gammaproteobacteria	Xanthomonadales	Xanthomonadaceae	Xanthomonas	Xanthomonas phaseoli	not_announced	Manihot esculenta var. Cascuda|Manihot esculenta var. Cascuda	4831349
2860533262	1	TRUE	Proteobacteria	Gammaproteobacteria	Xanthomonadales	Xanthomonadaceae	Xanthomonas	Xanthomonas phaseoli	Phyllosphere	common bean|leaves of Phaseolus vulgaris|common bean|leaves of Phaseolus vulgaris	5324826
2875164112	1	TRUE	Proteobacteria	Gammaproteobacteria	Xanthomonadales	Xanthomonadaceae	Xanthomonas	Xanthomonas phaseoli	not_announced	Common bean (Phaseolus vulgaris L.)	5399156
2877497662	1	TRUE	Proteobacteria	Gammaproteobacteria	Xanthomonadales	Xanthomonadaceae	Xanthomonas	Xanthomonas phaseoli	Phyllosphere	common bean|leaves of Phaseolus vulgaris|common bean|leaves of Phaseolus vulgaris	5326526
2880471360	1	TRUE	Proteobacteria	Gammaproteobacteria	Xanthomonadales	Xanthomonadaceae	Xanthomonas	Xanthomonas phaseoli	not_announced	Common bean (Phaseolus vulgaris L.)	5186811
2896743914	1	TRUE	Proteobacteria	Gammaproteobacteria	Xanthomonadales	Xanthomonadaceae	Xanthomonas	Xanthomonas phaseoli	Phyllosphere	common bean|leaves of Phaseolus vulgaris|common bean|leaves of Phaseolus vulgaris	5324125
2880461990	78	FALSE	Proteobacteria	Gammaproteobacteria	Xanthomonadales	Xanthomonadaceae	Xanthomonas	Xanthomonas pisi	Phyllosphere	Pisum sativum|leaf|Pisum sativum|leaf	5327500
2636415828	23	FALSE	Proteobacteria	Gammaproteobacteria	Xanthomonadales	Xanthomonadaceae	Xanthomonas	Xanthomonas pisi	Phyllosphere	Pisum sativum|pea (Pisum sativum L.)|Pisum sativum, leaf spot	4253478
2878107004	5	FALSE	Proteobacteria	Gammaproteobacteria	Xanthomonadales	Xanthomonadaceae	Xanthomonas	Xanthomonas populi	not_announced	Populus x canadensis cv. Regenerata|Populus x canadensis cv. Regenerata	4338173
2878129378	25	TRUE	Proteobacteria	Gammaproteobacteria	Xanthomonadales	Xanthomonadaceae	Xanthomonas	Xanthomonas prunicola	not_announced	Prunus persica var.nectarina|Canker exudate|Prunus persica var.nectarina|Canker exudate	5318553
2654587628	10	FALSE	Proteobacteria	Gammaproteobacteria	Xanthomonadales	Xanthomonadaceae	Xanthomonas	Xanthomonas sacchari	Spermosphere	rice	4497453
2878102749	10	FALSE	Proteobacteria	Gammaproteobacteria	Xanthomonadales	Xanthomonadaceae	Xanthomonas	Xanthomonas sacchari	not_announced	Saccharum officinarum|Saccharum officinarum	4918229
2828210995	9	FALSE	Proteobacteria	Gammaproteobacteria	Xanthomonadales	Xanthomonadaceae	Xanthomonas	Xanthomonas sacchari	not_announced	citrus orange|orange|citrus orange	4776209
2880480549	13	FALSE	Proteobacteria	Gammaproteobacteria	Xanthomonadales	Xanthomonadaceae	Xanthomonas	Xanthomonas sontii	Spermosphere	Oryza sativa|Rice seed|Oryza sativa|Rice seed	4820760
2828671728	17	FALSE	Proteobacteria	Gammaproteobacteria	Xanthomonadales	Xanthomonadaceae	Xanthomonas	Xanthomonas sp. 3272	not_announced	Rain|Rain	4941414
2828680123	15	TRUE	Proteobacteria	Gammaproteobacteria	Xanthomonadales	Xanthomonadaceae	Xanthomonas	Xanthomonas sp. 3376	not_announced	Rain|Rain	5029964
2828684479	2	FALSE	Proteobacteria	Gammaproteobacteria	Xanthomonadales	Xanthomonadaceae	Xanthomonas	Xanthomonas sp. 3498	not_announced	Rain|Rain	4925041
2878167643	31	FALSE	Proteobacteria	Gammaproteobacteria	Xanthomonadales	Xanthomonadaceae	Xanthomonas	Xanthomonas sp. BRIP62409	not_announced	Solanum lycopersicum|plant tissue|Solanum lycopersicum|plant tissue	4919244
2878163434	19	TRUE	Proteobacteria	Gammaproteobacteria	Xanthomonadales	Xanthomonadaceae	Xanthomonas	Xanthomonas sp. BRIP62411	not_announced	Solanum lycopersicum|plant tissue|Solanum lycopersicum|plant tissue	4813124
2878159255	18	FALSE	Proteobacteria	Gammaproteobacteria	Xanthomonadales	Xanthomonadaceae	Xanthomonas	Xanthomonas sp. BRIP62415	not_announced	Solanum lycopersicum|plant tissue|Solanum lycopersicum|plant tissue	4861351
2878124878	21	FALSE	Proteobacteria	Gammaproteobacteria	Xanthomonadales	Xanthomonadaceae	Xanthomonas	Xanthomonas sp. BRIP62418	not_announced	Solanum lycopersicum|plant tissue|Solanum lycopersicum|plant tissue	5103281
2828705642	7	FALSE	Proteobacteria	Gammaproteobacteria	Xanthomonadales	Xanthomonadaceae	Xanthomonas	Xanthomonas sp. F1	not_announced	citrus orange|orange|citrus orange	4955224
2828726542	19	TRUE	Proteobacteria	Gammaproteobacteria	Xanthomonadales	Xanthomonadaceae	Xanthomonas	Xanthomonas sp. F14	not_announced	citrus orange cv. S52|citrus orange cv. S52|citrus orange cv. S52	4748859
2828202394	9	FALSE	Proteobacteria	Gammaproteobacteria	Xanthomonadales	Xanthomonadaceae	Xanthomonas	Xanthomonas sp. F4	not_announced	citrus orange|orange|citrus orange	4895058
2879919596	1	TRUE	Proteobacteria	Gammaproteobacteria	Xanthomonadales	Xanthomonadaceae	Xanthomonas	Xanthomonas sp. ISO98C4	Phyllosphere	common bean|leaves of Phaseolus vulgaris|common bean|leaves of Phaseolus vulgaris	5330867
2852684882	40	TRUE	Proteobacteria	Gammaproteobacteria	Xanthomonadales	Xanthomonadaceae	Xanthomonas	Xanthomonas sp. JAI131	Rhizosphere	Ammophila breviligulata|Isolated from rhizosphere soil|Soil|Ammophila breviligulata|Isolated from rhizosphere soil	5463342
2643221806	21	TRUE	Proteobacteria	Gammaproteobacteria	Xanthomonadales	Xanthomonadaceae	Xanthomonas	Xanthomonas sp. Leaf131	Phyllosphere	Arabidopsis leaf|Arabidopsis|Arabidopsis leaf	5169088
2643221901	32	FALSE	Proteobacteria	Gammaproteobacteria	Xanthomonadales	Xanthomonadaceae	Xanthomonas	Xanthomonas sp. Leaf148	Phyllosphere	Arabidopsis leaf|Arabidopsis|Arabidopsis leaf	5217728
2548876790	6	FALSE	Proteobacteria	Gammaproteobacteria	Xanthomonadales	Xanthomonadaceae	Xanthomonas	Xanthomonas sp. NCPPB 1131	not_announced	Musa|Western Samoa|Musa|Western Samoa	3702038
2548876792	8	TRUE	Proteobacteria	Gammaproteobacteria	Xanthomonadales	Xanthomonadaceae	Xanthomonas	Xanthomonas sp. NCPPB 1132	not_announced	Musa|Western Samoa|Musa|Western Samoa	4648984
2551306470	21	FALSE	Proteobacteria	Gammaproteobacteria	Xanthomonadales	Xanthomonadaceae	Xanthomonas	Xanthomonas sp. SHU166	not_announced	Oryza sativa|Oryza sativa	4705097
2551306472	23	FALSE	Proteobacteria	Gammaproteobacteria	Xanthomonadales	Xanthomonadaceae	Xanthomonas	Xanthomonas sp. SHU199	not_announced	Oryza sativa|Oryza sativa	4837222
2551306476	11	FALSE	Proteobacteria	Gammaproteobacteria	Xanthomonadales	Xanthomonadaceae	Xanthomonas	Xanthomonas sp. SHU308	not_announced	Oryza sativa|Oryza sativa	4855383
2747842501	32	FALSE	Proteobacteria	Gammaproteobacteria	Xanthomonadales	Xanthomonadaceae	Xanthomonas	Xanthomonas sp. WCS2014-23	Rhizosphere	Arabidopsis thaliana Col-0|Plant root	5293829
2828735046	44	TRUE	Proteobacteria	Gammaproteobacteria	Xanthomonadales	Xanthomonadaceae	Xanthomonas	Xanthomonas translucens	not_announced	pepper Yolo|pepper Yolo|pepper Yolo	4918247
2818991457	18	FALSE	Proteobacteria	Gammaproteobacteria	Xanthomonadales	Xanthomonadaceae	Xanthomonas	Xanthomonas translucens	Rhizosphere	Sorghum|Sweet sorghum roots|Sorghum|Sweet sorghum roots	5323295
2833702499	15	FALSE	Proteobacteria	Gammaproteobacteria	Xanthomonadales	Xanthomonadaceae	Xanthomonas	Xanthomonas translucens	not_announced	pepper|pepper-Bell Boy|pepper-Bell Boy	5317945
2711768024	8	FALSE	Proteobacteria	Gammaproteobacteria	Xanthomonadales	Xanthomonadaceae	Xanthomonas	Xanthomonas translucens	not_announced	timothy grass (Phleum pratense L.)	4390177
2698536537	6	TRUE	Proteobacteria	Gammaproteobacteria	Xanthomonadales	Xanthomonadaceae	Xanthomonas	Xanthomonas translucens	not_announced	false oat-grass/tall meadow oat (Arrhenatherum elatius L. P.Beauv. ex J.Presl & C.Presl)	4747250
2711768025	6	FALSE	Proteobacteria	Gammaproteobacteria	Xanthomonadales	Xanthomonadaceae	Xanthomonas	Xanthomonas translucens	not_announced	rough bluegrass/rough meadow-grass (Poa trivialis L.)	4597092
2634166473	5	FALSE	Proteobacteria	Gammaproteobacteria	Xanthomonadales	Xanthomonadaceae	Xanthomonas	Xanthomonas translucens	not_announced	wheat	4561137
2667527489	4	FALSE	Proteobacteria	Gammaproteobacteria	Xanthomonadales	Xanthomonadaceae	Xanthomonas	Xanthomonas translucens	not_announced	Bromus inermis L.	4507222
2896739717	3	FALSE	Proteobacteria	Gammaproteobacteria	Xanthomonadales	Xanthomonadaceae	Xanthomonas	Xanthomonas translucens	not_announced	Hordeum vulgare|Plant Minnesota|Hordeum vulgare|Plant Minnesota	4715357
2648501818	2	FALSE	Proteobacteria	Gammaproteobacteria	Xanthomonadales	Xanthomonadaceae	Xanthomonas	Xanthomonas translucens	not_announced	Hordeum vulgare	4436230
2548876665	10	TRUE	Proteobacteria	Gammaproteobacteria	Xanthomonadales	Xanthomonadaceae	Xanthomonas	Xanthomonas vasicola	not_announced	Ensete ventricosum|Abyssinian banana|Ensete ventricosum|Abyssinian banana, Ensete ventricosum, Ethiopia	4685105
2548876668	10	TRUE	Proteobacteria	Gammaproteobacteria	Xanthomonadales	Xanthomonadaceae	Xanthomonas	Xanthomonas vasicola	not_announced	Musa|Banana Xanthomonas wilt|Musa|Banana Xanthomonas wilt, isolated in Tanzania.	4743653
2548876669	10	TRUE	Proteobacteria	Gammaproteobacteria	Xanthomonadales	Xanthomonadaceae	Xanthomonas	Xanthomonas vasicola	not_announced	Musa|Banana Xanthomonas wilt.|banana (Musa sp.)|Banana Xanthomonas wilt.	4688385
2551306019	10	TRUE	Proteobacteria	Gammaproteobacteria	Xanthomonadales	Xanthomonadaceae	Xanthomonas	Xanthomonas vasicola	not_announced	Saccharum officinarum|Saccharum officinarum from Madagascar	4803707
2548876664	9	TRUE	Proteobacteria	Gammaproteobacteria	Xanthomonadales	Xanthomonadaceae	Xanthomonas	Xanthomonas vasicola	Phyllosphere	banana (Musa sp.)|Banana bacterial wilt from infected banana pseudostem	4907660
2548876666	9	TRUE	Proteobacteria	Gammaproteobacteria	Xanthomonadales	Xanthomonadaceae	Xanthomonas	Xanthomonas vasicola	not_announced	Musa|Banana Xanthomonas wilt|Musa|Banana Xanthomonas wilt, isolated in Uganda.	4748007
2548876800	9	FALSE	Proteobacteria	Gammaproteobacteria	Xanthomonadales	Xanthomonadaceae	Xanthomonas	Xanthomonas vasicola	not_announced	Saccharum hybrid cultivar|South Africa|Saccharum hybrid cultivar|South Africa	4822198
2551306024	9	TRUE	Proteobacteria	Gammaproteobacteria	Xanthomonadales	Xanthomonadaceae	Xanthomonas	Xanthomonas vasicola	not_announced	Musa sp.|Musa sp.|Musa sp.|Musa sp. (fl?trissement) from Tanzania	4718482
2872399786	9	FALSE	Proteobacteria	Gammaproteobacteria	Xanthomonadales	Xanthomonadaceae	Xanthomonas	Xanthomonas vasicola	not_announced	Zea mays|corn field in Kansas|maize/corn (Zea mays L.)|corn field in Kansas	4956923
2877489532	9	FALSE	Proteobacteria	Gammaproteobacteria	Xanthomonadales	Xanthomonadaceae	Xanthomonas	Xanthomonas vasicola	not_announced	Zea mays|maize/corn (Zea mays L.)	4909766
2548876799	8	FALSE	Proteobacteria	Gammaproteobacteria	Xanthomonadales	Xanthomonadaceae	Xanthomonas	Xanthomonas vasicola	not_announced	Saccharum hybrid cultivar|Saccharum hybrid cultivar	4939284
2548876801	8	FALSE	Proteobacteria	Gammaproteobacteria	Xanthomonadales	Xanthomonadaceae	Xanthomonas	Xanthomonas vasicola	not_announced	Zimbabwe|sugarcane|Zimbabwe	4942065
2648501793	8	TRUE	Proteobacteria	Gammaproteobacteria	Xanthomonadales	Xanthomonadaceae	Xanthomonas	Xanthomonas vasicola	not_announced	Musa sp.|Musa sp. from Ethiopia|Musa sp.|Musa sp. from Ethiopia	4534304
2551306025	6	TRUE	Proteobacteria	Gammaproteobacteria	Xanthomonadales	Xanthomonadaceae	Xanthomonas	Xanthomonas vasicola	not_announced	Saccharum officinarum|Saccharum officinarum from South Africa	4950903
2757320517	4	FALSE	Proteobacteria	Gammaproteobacteria	Xanthomonadales	Xanthomonadaceae	Xanthomonas	Xanthomonas vasicola	Phyllosphere	sorghum (Sorghum bicolor L. Moench)	5039846
2721755785	11	TRUE	Proteobacteria	Gammaproteobacteria	Xanthomonadales	Xanthomonadaceae	Xanthomonas	Xanthomonas vesicatoria	Phyllosphere	Capsicum annuum|Pepper leaf|Capsicum annuum|Pepper leaf	5393910
2563367189	2	FALSE	Proteobacteria	Gammaproteobacteria	Xanthomonadales	Xanthomonadaceae	Xylella	Xylella fastidiosa	not_announced	Coffea|Coffea	2607546
2848253098	2	FALSE	Proteobacteria	Gammaproteobacteria	Xanthomonadales	Xanthomonadaceae	Xylella	Xylella fastidiosa	Phyllosphere	leaf|leaf	2702144
2852284013	2	FALSE	Proteobacteria	Gammaproteobacteria	Xanthomonadales	Xanthomonadaceae	Xylella	Xylella fastidiosa	Phyllosphere	leaf|leaf	2772556
2898447996	2	FALSE	Proteobacteria	Gammaproteobacteria	Xanthomonadales	Xanthomonadaceae	Xylella	Xylella fastidiosa	not_announced	Prunus dulcis|petioles|Prunus dulcis|petioles	2602829
2889763833	21	TRUE	Proteobacteria	Gammaproteobacteria	Alteromonadales	Alteromonadaceae	Aestuariibacter	Aestuariibacter sp. GS-14	Rhizosphere	mangrove|Mangrove wetland sediments sample	4882769
2540341200	2	FALSE	Proteobacteria	Alphaproteobacteria	Hyphomicrobiales	Rhizobiaceae	Agrobacterium	Agrobacterium larrymoorei	not_announced	Ficus benjamina|Tumor on weeping fig tree|Ficus benjamina|Tumor on weeping fig tree, Ficus benjamina, Florida	5163333
2630968919	2	TRUE	Proteobacteria	Alphaproteobacteria	Hyphomicrobiales	Rhizobiaceae	Agrobacterium	Agrobacterium tumefaciens	Rhizosphere	plant,Piriformospora indica	5622222
2882245536	33	TRUE	Proteobacteria	Gammaproteobacteria	Alteromonadales	Alteromonadaceae	unclassified Alteromonadaceae	Alteromonadaceae	Rhizosphere	Kandelia candel|Kandelia candel root sediment	5118916
2565956517	3	FALSE	Proteobacteria	Betaproteobacteria	Neisseriales	Chromobacteriaceae	Andreprevotia	Andreprevotia chitinilytica	not_announced	Forest soil|Soil|Forest Soil|Forest|Forest soil	5154741
646564506	8	FALSE	Proteobacteria	Epsilonproteobacteria	Campylobacterales	Campylobacteraceae	Arcobacter	Arcobacter nitrofigilis	Rhizosphere	Spartina alterniflora|roots of the marshplant Spartina alterniflora in Nova Scotia|Plants|Spartina alterniflora|roots of the marshplant Spartina alterniflora in Nova Scotia, Canada	3192235
2894817345	3	FALSE	Proteobacteria	Alphaproteobacteria	Hyphomicrobiales	Aurantimonadaceae	Aureimonas	Aureimonas psammosilene	Rhizosphere	Psammosilene tunicoides|roots	4892941
2574179768	12	FALSE	Proteobacteria	Betaproteobacteria	Rhodocyclales	Zoogloeaceae	Azoarcus	Azoarcus communis	Rhizosphere	Kallar grass root|Plants|Kallar grass|Kallar grass root, Leptochloa fusca	4907129
2835125569	7	FALSE	Proteobacteria	Betaproteobacteria	Rhodocyclales	Zoogloeaceae	Azoarcus	Azoarcus communis	not_announced	Oryza sativa|Oryza sativa	5004685
2756170240	8	TRUE	Proteobacteria	Betaproteobacteria	Rhodocyclales	Zoogloeaceae	Azoarcus	Azoarcus indigens	Rhizosphere	Roots of Kallar Grass Leptochloa fusca|Kallar Grass (Leptochloa fusca L.)|Roots of Kallar Grass Leptochloa fusca (L.) Kunth, surface sterilized stem bases	5464470
2891633521	21	TRUE	Proteobacteria	Betaproteobacteria	Rhodocyclales	Zoogloeaceae	Azoarcus	Azoarcus sp. CC-YHH848	Rhizosphere	Ficus religiosa|rhizosphere of Ficus religiosa	4602265
2547132512	31	TRUE	Proteobacteria	Betaproteobacteria	Rhodocyclales	Rhodocyclaceae	Azospira	Azospira oryzae	Rhizosphere	surface sterilized roots of kallar grass	3416496
2795386137	31	TRUE	Proteobacteria	Betaproteobacteria	Rhodocyclales	Rhodocyclaceae	Azospira	Azospira oryzae	Rhizosphere	surface sterilized roots of kallar grass|kallar grass|surface sterilized roots of kallar grass	3450622
2551306655	3	FALSE	Proteobacteria	Alphaproteobacteria	Rhodospirillales	Azospirillaceae	Azospirillum	Azospirillum sp. B4	Phyllosphere	rice	7344720
2526164512	24	FALSE	Proteobacteria	Betaproteobacteria	Rhodocyclales	Rhodocyclaceae	Azovibrio	Azovibrio restrictus	Rhizosphere	Kallar grass|Plants|Kallar grass|Kallar grass, surface-sterilized roots	4025691
2879119231	2	FALSE	Proteobacteria	Alphaproteobacteria	Hyphomicrobiales	Bradyrhizobiaceae	Bradyrhizobium	Bradyrhizobium canariense	not_announced	Lupinus micranthus|Lupinus micranthus	8376411
2548876987	2	FALSE	Proteobacteria	Alphaproteobacteria	Hyphomicrobiales	Bradyrhizobiaceae	Bradyrhizobium	Bradyrhizobium elkanii	not_announced	Glycine max|Glycine max	8678542
2657245630	2	FALSE	Proteobacteria	Alphaproteobacteria	Hyphomicrobiales	Bradyrhizobiaceae	Bradyrhizobium	Bradyrhizobium elkanii	Rhizosphere	soybean	9299280
2700989422	6	FALSE	Proteobacteria	Alphaproteobacteria	Hyphomicrobiales	Bradyrhizobiaceae	Bradyrhizobium	Bradyrhizobium japonicum	Rhizosphere	soybean	10045865
2660238680	4	FALSE	Proteobacteria	Alphaproteobacteria	Hyphomicrobiales	Bradyrhizobiaceae	Bradyrhizobium	Bradyrhizobium japonicum	Rhizosphere	soybean	9935708
2695420501	4	FALSE	Proteobacteria	Alphaproteobacteria	Hyphomicrobiales	Bradyrhizobiaceae	Bradyrhizobium	Bradyrhizobium japonicum	Rhizosphere	soybean	9773198
2700989423	4	FALSE	Proteobacteria	Alphaproteobacteria	Hyphomicrobiales	Bradyrhizobiaceae	Bradyrhizobium	Bradyrhizobium japonicum	Rhizosphere	soybean	9814916
2513237148	2	FALSE	Proteobacteria	Alphaproteobacteria	Hyphomicrobiales	Bradyrhizobiaceae	Bradyrhizobium	Bradyrhizobium japonicum	Rhizosphere	Glycine max|Glycine max	9608975
2700989424	2	FALSE	Proteobacteria	Alphaproteobacteria	Hyphomicrobiales	Bradyrhizobiaceae	Bradyrhizobium	Bradyrhizobium japonicum	Rhizosphere	soybean	9431377
2700989425	2	FALSE	Proteobacteria	Alphaproteobacteria	Hyphomicrobiales	Bradyrhizobiaceae	Bradyrhizobium	Bradyrhizobium sp. CCBAU 15544	Rhizosphere	soybean	8452751
2667527840	2	FALSE	Proteobacteria	Alphaproteobacteria	Hyphomicrobiales	Bradyrhizobiaceae	Bradyrhizobium	Bradyrhizobium sp. CCBAU 15615	Rhizosphere	soybean	8809412
2681813169	2	FALSE	Proteobacteria	Alphaproteobacteria	Hyphomicrobiales	Bradyrhizobiaceae	Bradyrhizobium	Bradyrhizobium sp. CCBAU 15635	Rhizosphere	soybean	8265728
2513237312	2	FALSE	Proteobacteria	Alphaproteobacteria	Hyphomicrobiales	Bradyrhizobiaceae	Bradyrhizobium	Bradyrhizobium sp. STM 3809	not_announced	not_announced	7311748
2839726999	2	FALSE	Proteobacteria	Gammaproteobacteria	Enterobacterales	Pectobacteriaceae	Brenneria	Brenneria salicis	not_announced	willow|willow|willow	3927655
2802428811	8	FALSE	Proteobacteria	Gammaproteobacteria	unclassified Gammaproteobacteria	Celerinatantimonadaceae	Celerinatantimonas	Celerinatantimonas diazotrophica	Rhizosphere	root of the smooth cordgrass Spartina alterniflora|smooth cordgrass (Spartina alterniflora)|root of the smooth cordgrass Spartina alterniflora	3969436
2738541276	42	TRUE	Proteobacteria	Gammaproteobacteria	Cellvibrionales	Cellvibrionaceae	Cellvibrio	Cellvibrio sp. YR554	Rhizosphere	Populus|Populus root|Populus|Populus root	4690596
2846037992	7	FALSE	Proteobacteria	Betaproteobacteria	Neisseriales	Chromobacteriaceae	Chromobacterium	Chromobacterium sp. MWU14-2602	not_announced	Cranberry|soil	4526407
2713896753	4	TRUE	Proteobacteria	Betaproteobacteria	Neisseriales	Chromobacteriaceae	Chromobacterium	Chromobacterium subtsugae	Rhizosphere	native cranberry bog soil|cranberry|native cranberry bog soil	4799690
2713896754	2	FALSE	Proteobacteria	Betaproteobacteria	Neisseriales	Chromobacteriaceae	Chromobacterium	Chromobacterium subtsugae	Rhizosphere	native cranberry bog soil|cranberry|native cranberry bog soil	5100973
2740891818	12	TRUE	Proteobacteria	Deltaproteobacteria	Desulfobacterales	Desulfobacteraceae	Desulfofaba	Desulfofaba hansenii	Rhizosphere	Zostera marina|surface|Zostera marina|surface-sterilized roots of the marine macrophyte Zostera marina	6711283
2531839680	2	FALSE	Proteobacteria	Gammaproteobacteria	Enterobacterales	Enterobacteriaceae	Enterobacter	Enterobacter cloacae	Rhizosphere	Rice rhizosphere|Agricultural land|rice|Rice rhizosphere	4500707
2731957860	4	FALSE	Proteobacteria	Gammaproteobacteria	Enterobacterales	Enterobacteriaceae	Enterobacter	Enterobacter hormaechei	Spermosphere	rice	4715460
2731957871	2	FALSE	Proteobacteria	Gammaproteobacteria	Enterobacterales	Enterobacteriaceae	Enterobacter	Enterobacter hormaechei	Spermosphere	rice	4703510
2541047105	2	FALSE	Proteobacteria	Gammaproteobacteria	Enterobacterales	Erwiniaceae	Erwinia	Erwinia tracheiphila	not_announced	Cucurbita pepo var. texana	4233406
2778261674	1	TRUE	Proteobacteria	Gammaproteobacteria	Enterobacterales	Enterobacteriaceae	Escherichia	Escherichia coli	not_announced	Meleagris gallopavo|liver	5391849
2887565955	0	TRUE	Proteobacteria	Deltaproteobacteria	Desulfuromonadales	Geobacteraceae	Geomonas	Geomonas ferrireducens	not_announced	paddy soil|rice|paddy soil	4808514
2832349384	2	FALSE	Proteobacteria	Gammaproteobacteria	Enterobacterales	Yersiniaceae	Gibbsiella	Gibbsiella quercinecans	not_announced	Quercus|Necrotic lesion of AOD affected tree|Quercus|Necrotic lesion of AOD affected tree	5693409
2724679587	3	FALSE	Proteobacteria	Alphaproteobacteria	Rhodospirillales	Acetobacteraceae	Gluconobacter	Gluconobacter japonicus	Anthosphere	flower	3425338
2630968578	39	FALSE	Proteobacteria	Gammaproteobacteria	Oceanospirillales	Saccharospirillaceae	Gynuella	Gynuella sunshinyii	not_announced	Carex scabrifolia Steud.	6475959
2832514885	14	FALSE	Proteobacteria	Gammaproteobacteria	Oceanospirillales	Hahellaceae	Hahella	Hahella sp. CCB-MM4	Rhizosphere	mangrove|Mangrove soil	6663740
2859108715	17	TRUE	Proteobacteria	Gammaproteobacteria	Oceanospirillales	Halomonadaceae	Halomonas	Halomonas endophytica	Phyllosphere	Populus euphratica|storage liquid in the stem|Populus euphratica|storage liquid in the stem	4980457
2885250460	2	FALSE	Proteobacteria	Gammaproteobacteria	Oceanospirillales	Halomonadaceae	Halomonas	Halomonas sp. MC	not_announced	Populus euphratica|Populus euphratica	3803855
2881499454	4	TRUE	Proteobacteria	Gammaproteobacteria	Oceanospirillales	Halomonadaceae	Halomonas	Halomonas sp. PC	not_announced	Populus euphratica|Populus euphratica	3909270
2881503219	4	FALSE	Proteobacteria	Gammaproteobacteria	Oceanospirillales	Halomonadaceae	Halomonas	Halomonas sp. RC	not_announced	Populus euphratica|Populus euphratica	4044215
2881714928	9	TRUE	Proteobacteria	Gammaproteobacteria	Alteromonadales	Idiomarinaceae	Idiomarina	Idiomarina mangrovi	Rhizosphere	rhizosphere soil in mangrove Avicennia marina forest|mangrove (Avicennia marina)|rhizosphere soil in mangrove Avicennia marina forest	2469486
2834313209	2	FALSE	Proteobacteria	Gammaproteobacteria	Oceanospirillales	Kangiellaceae	Kangiella	Kangiella spongicola	not_announced	Chondrilla nucula|Florida Keys	2825399
2675903046	2	FALSE	Proteobacteria	Gammaproteobacteria	Enterobacterales	Enterobacteriaceae	Klebsiella	Klebsiella pneumoniae	Rhizosphere	single colony isolate|Endophytes|single colony isolate	5451247
2791355009	2	FALSE	Proteobacteria	Gammaproteobacteria	Enterobacterales	Enterobacteriaceae	Kosakonia	Kosakonia sp. H7A	not_announced	Saccharum hybrid cultivar|Saccharum hybrid cultivar	5754440
2521172634	9	FALSE	Proteobacteria	Gammaproteobacteria	Oceanospirillales	Halomonadaceae	Kushneria	Kushneria aurantia	Phyllosphere	Surface of leaves of the black mangrove Avicennia germinans|Plants|Avicennia germinans|Surface of leaves of the black mangrove Avicennia germinans	3752876
2519899688	2	FALSE	Proteobacteria	Betaproteobacteria	Neisseriales	Chromobacteriaceae	Leeia	Leeia oryzae	Rhizosphere	Rice|Rice paddies|rice|Rice-paddy soil	3785435
2894204502	2	FALSE	Proteobacteria	Gammaproteobacteria	Enterobacterales	Enterobacteriaceae	Lelliottia	Lelliottia sp. F153	not_announced	Solanum tuberosum|Solanum tuberosum	4455003
2840306912	2	FALSE	Proteobacteria	Gammaproteobacteria	Enterobacterales	Enterobacteriaceae	Lelliottia	Lelliottia sp. F154	not_announced	Solanum tuberosum|Solanum tuberosum	4457928
2894135261	2	FALSE	Proteobacteria	Gammaproteobacteria	Enterobacterales	Enterobacteriaceae	Lelliottia	Lelliottia sp. F159	not_announced	Solanum tuberosum|Solanum tuberosum	4460170
2734482069	9	TRUE	Proteobacteria	Gammaproteobacteria	Oceanospirillales	Oceanospirillaceae	Marinobacterium	Marinobacterium mangrovicola	Rhizosphere	mangrove root of Rhizophora mangle cultivated in an aquarium|Rhizophora mangle |mangrove root of Rhizophora mangle cultivated in an aquarium	4979947
2518645605	13	FALSE	Proteobacteria	Gammaproteobacteria	Oceanospirillales	Oceanospirillaceae	Marinobacterium	Marinobacterium rhizophilum	Rhizosphere	Sediment closely associated with the roots of the plant Suaeda japonica|Rhizosphere|Suaeda japonica|Sediment closely associated with the roots of the plant Suaeda japonica	5364574
2506210003	12	FALSE	Proteobacteria	Gammaproteobacteria	Oceanospirillales	Oceanospirillaceae	Marinomonas	Marinomonas posidonica	not_announced	Posidonia oceanica|seagrass Posidonia oceanica in different meadows in the coast of the 76 Balearic Islands (Spain)	3899940
2874123672	2	FALSE	Proteobacteria	Alphaproteobacteria	Hyphomicrobiales	Phyllobacteriaceae	Mesorhizobium	Mesorhizobium sp. M00.F.Ca.ET.216.01.1.1	Rhizosphere	Cicer arietinum|root nodule|Cicer arietinum|root nodule	7238285
2881853255	2	FALSE	Proteobacteria	Alphaproteobacteria	Hyphomicrobiales	Phyllobacteriaceae	Mesorhizobium	Mesorhizobium sp. M4A.F.Ca.ET.020.02.1.1	Rhizosphere	Cicer arietinum|root nodule|Root nodule|Cicer arietinum|root nodule	6698367
2885342637	2	FALSE	Proteobacteria	Alphaproteobacteria	Hyphomicrobiales	Phyllobacteriaceae	Mesorhizobium	Mesorhizobium sp. M4A.F.Ca.ET.050.02.1.1	Rhizosphere	Cicer arietinum|root nodule|Root nodule|Cicer arietinum|root nodule	7011821
2869169390	2	FALSE	Proteobacteria	Alphaproteobacteria	Hyphomicrobiales	Phyllobacteriaceae	Mesorhizobium	Mesorhizobium sp. M7A.F.Ca.CA.001.10.2.1	Rhizosphere	Cicer arietinum|root nodule|Cicer arietinum|root nodule	6659796
2874109183	2	FALSE	Proteobacteria	Alphaproteobacteria	Hyphomicrobiales	Phyllobacteriaceae	Mesorhizobium	Mesorhizobium sp. M7A.T.Ca.TU.009.02.1.1	Rhizosphere	Cicer arietinum|root nodule|Cicer arietinum|root nodule	6517025
2744054926	10	FALSE	Proteobacteria	Betaproteobacteria	Nitrosomonadales	Methylophilaceae	Methylobacillus	Methylobacillus sp. MM2	Rhizosphere	grassland soil|grass|grassland soil	2934662
2855920048	2	FALSE	Proteobacteria	Alphaproteobacteria	Hyphomicrobiales	Methylobacteriaceae	Methylobacterium	Methylobacterium radiotolerans	not_announced	Combretum erythrophyllum|Medicinal plant|Combretum erythrophyllum|Medicinal plant	7389282
2643221507	2	FALSE	Proteobacteria	Alphaproteobacteria	Hyphomicrobiales	Methylobacteriaceae	Methylobacterium	Methylobacterium sp. CL129	Rhizosphere	Arabidopsis thaliana|Plant roots|Arabidopsis thaliana|Plant roots	6688299
2595698237	2	FALSE	Proteobacteria	Alphaproteobacteria	Hyphomicrobiales	Methylobacteriaceae	Methylobacterium	Methylobacterium sp. UNCCL125	Rhizosphere	Arabidopsis roots|Arabidopsis|Arabidopsis roots	6712432
2606217774	2	FALSE	Proteobacteria	Alphaproteobacteria	Hyphomicrobiales	Methylobacteriaceae	Methylobacterium	Methylobacterium sp. UNCCL126	Rhizosphere	Arabidopsis thaliana|Plant root|Arabidopsis thaliana|Plant root	6880879
2894510363	4	TRUE	Proteobacteria	Gammaproteobacteria	Methylococcales	Methylococcaceae	Methylomonas	Methylomonas sp. Kb3	Rhizosphere	rice rhizosphere|Rice|rice rhizosphere	5121143
2643221826	27	TRUE	Proteobacteria	Betaproteobacteria	Nitrosomonadales	Methylophilaceae	Methylophilus	Methylophilus sp. Leaf414	Phyllosphere	Arabidopsis leaf|Arabidopsis|Arabidopsis leaf	3028624
2643221828	18	TRUE	Proteobacteria	Betaproteobacteria	Nitrosomonadales	Methylophilaceae	Methylophilus	Methylophilus sp. Leaf416	Phyllosphere	Arabidopsis leaf|Arabidopsis|Arabidopsis leaf	2940342
2643221940	18	TRUE	Proteobacteria	Betaproteobacteria	Nitrosomonadales	Methylophilaceae	Methylophilus	Methylophilus sp. Leaf459	Phyllosphere	Arabidopsis leaf|Arabidopsis|Arabidopsis leaf	2946678
2886813666	6	FALSE	Proteobacteria	Gammaproteobacteria	Methylococcales	Methylococcaceae	Methylotetracoccus	Methylotetracoccus oryzae	not_announced	Paddy field soil|rice|Paddy field soil	4839605
2791354904	12	TRUE	Proteobacteria	Betaproteobacteria	Nitrosomonadales	Methylophilaceae	Methylovorus	Methylovorus sp. MM1	Rhizosphere	grassland soil|grass|grassland soil	2418176
2516653058	26	TRUE	Proteobacteria	Gammaproteobacteria	Methylococcales	Methylococcaceae	Methylovulum	Methylovulum miyakonense	not_announced	forest soil|Soil|Forest Soil|Forest|forest soil, Hyogo Prefecture, Japan	4687143
2767802355	2	FALSE	Proteobacteria	Betaproteobacteria	Neisseriales	Chromobacteriaceae	Microvirgula	Microvirgula sp. AG722	not_announced	Oryza sativa|Oryza sativa	4033129
2565956524	2	FALSE	Proteobacteria	Gammaproteobacteria	Nevskiales	Sinobacteraceae	Nevskia	Nevskia soli	not_announced	Soil cultivated with Korean ginseng|Soil|Agricultural land|ginseng|Soil cultivated with Korean ginseng	5780610
2551306676	1	TRUE	Proteobacteria	Alphaproteobacteria	Sphingomonadales	Sphingomonadaceae	Novosphingobium	Novosphingobium sp. B-7	not_announced	not_announced	4864130
2568526489	2	FALSE	Proteobacteria	Gammaproteobacteria	Enterobacterales	Erwiniaceae	Pantoea	Pantoea ananatis	not_announced	Oryza sativa	4923356
2681813054	2	FALSE	Proteobacteria	Gammaproteobacteria	Enterobacterales	Erwiniaceae	Pantoea	Pantoea ananatis	Spermosphere	rice	4699817
2684622535	2	FALSE	Proteobacteria	Gammaproteobacteria	Enterobacterales	Erwiniaceae	Pantoea	Pantoea ananatis	not_announced	not_announced	4863245
2874381966	2	FALSE	Proteobacteria	Gammaproteobacteria	Enterobacterales	Erwiniaceae	Pantoea	Pantoea sp. RIT388	not_announced	Distemonanthus benthamianus|Distemonanthus benthamianus	5010327
2808606414	2	FALSE	Proteobacteria	Gammaproteobacteria	Enterobacterales	Erwiniaceae	Pantoea	Pantoea sp. SJZ147	Rhizosphere	Ammophila breviligulata|rhizosphere soil|Soil|beachgrass (Ammophila breviligulata)|rhizosphere soil	4917181
2791354957	37	TRUE	Proteobacteria	Gammaproteobacteria	Alteromonadales	Alteromonadaceae	Paraglaciecola	Paraglaciecola hydrolytica	not_announced	Zostera sp.|Zostera sp.	5219415
2597490164	2	FALSE	Proteobacteria	Gammaproteobacteria	Enterobacterales	Pectobacteriaceae	Pectobacterium	Pectobacterium atrosepticum	Phyllosphere	Solanum tuberosum|potato stem|Plant|Solanum tuberosum|potato stem	5024250
2848815995	2	FALSE	Proteobacteria	Gammaproteobacteria	Enterobacterales	Pectobacteriaceae	Pectobacterium	Pectobacterium parmentieri	Phyllosphere	Solanum tuberosum|stem|Solanum tuberosum|stem	4959302
2900065682	2	FALSE	Proteobacteria	Gammaproteobacteria	Enterobacterales	Pectobacteriaceae	Pectobacterium	Pectobacterium versatile	not_announced	Brassica oleracea|Brassica oleracea	5065330
2882093621	3	TRUE	Proteobacteria	Gammaproteobacteria	Enterobacterales	Pectobacteriaceae	Pectobacterium	Pectobacterium zantedeschiae	not_announced	Zantedeschia aethiopica|Calla lily bulbs|Zantedeschia aethiopica|Calla lily bulbs	5055999
2831800739	7	FALSE	Proteobacteria	Gammaproteobacteria	Oceanospirillales	Balneatrichaceae	Pokkaliibacter	Pokkaliibacter plantistimulans	Rhizosphere	Pokkali rice rhizosphere|Pokkali Rice|Pokkali rice rhizosphere	5791196
2882417475	11	TRUE	Proteobacteria	unclassified Proteobacteria	unclassified Proteobacteria	unclassified Proteobacteria	unclassified Proteobacteria	Proteobacteria bacterium 228	Rhizosphere	mangrove sediments|mangrove|mangrove sediments	6441806
2579778656	11	FALSE	Proteobacteria	Gammaproteobacteria	Alteromonadales	Pseudoalteromonadaceae	Pseudoalteromonas	Pseudoalteromonas haloplanktis AC163	not_announced	not_announced	4779003
2639763062	9	FALSE	Proteobacteria	Gammaproteobacteria	Alteromonadales	Pseudoalteromonadaceae	Pseudoalteromonas	Pseudoalteromonas lipolytica	Phyllosphere	Seagrass (Zostera marina)	4586948
2654587677	22	TRUE	Proteobacteria	Gammaproteobacteria	Alteromonadales	Pseudoalteromonadaceae	Pseudoalteromonas	Pseudoalteromonas sp. UCD-33C	Rhizosphere	Seagrass (Zostera marina)	4458665
2886550889	5	TRUE	Proteobacteria	Gammaproteobacteria	Cellvibrionales	Cellvibrionaceae	Pseudomaricurvus	Pseudomaricurvus sp. HS19	Rhizosphere	mangrove sediment|mangrove|mangrove sediment	4007398
2887630918	79	TRUE	Proteobacteria	Gammaproteobacteria	Alteromonadales	Pseudoalteromonadaceae	Psychrosphaera	Psychrosphaera haliotis	Rhizosphere	Zostera marina|root	3239855
2690315857	8	TRUE	Proteobacteria	Gammaproteobacteria	Chromatiales	Chromatiaceae	Rheinheimera	Rheinheimera sp. EpRS3	Rhizosphere	rhizospheric soil|rhizospheric soil	4396207
2836789805	7	TRUE	Proteobacteria	Gammaproteobacteria	Chromatiales	Chromatiaceae	Rheinheimera	Rheinheimera sp. LHK132	Rhizosphere	mangrove sediment|mangrove|mangrove sediment	4628354
2513237144	3	FALSE	Proteobacteria	Alphaproteobacteria	Hyphomicrobiales	Rhizobiaceae	Rhizobium	Rhizobium sullae	Rhizosphere	Ottava University farm|Ottava University farm, Sardinia	7530820
2882440119	4	TRUE	Proteobacteria	Gammaproteobacteria	Oceanospirillales	Halomonadaceae	Salinicola	Salinicola aestuarinus	not_announced	Halimione portulacoides|Halimione portulacoides	3869882
2882436180	7	FALSE	Proteobacteria	Gammaproteobacteria	Oceanospirillales	Halomonadaceae	Salinicola	Salinicola endophyticus	not_announced	Halimione portulacoides|Halimione portulacoides	4355764
2882432157	6	FALSE	Proteobacteria	Gammaproteobacteria	Oceanospirillales	Halomonadaceae	Salinicola	Salinicola lusitanus	not_announced	Halimione portulacoides|Halimione portulacoides	4415417
2884258149	2	FALSE	Proteobacteria	Gammaproteobacteria	Oceanospirillales	Halomonadaceae	Salinicola	Salinicola sp. CPA57	not_announced	Halimione portulacoides|Halimione portulacoides	4333586
2884254640	8	FALSE	Proteobacteria	Gammaproteobacteria	Oceanospirillales	Halomonadaceae	Salinicola	Salinicola sp. CR45	not_announced	Halimione portulacoides|Halimione portulacoides	3899358
2884250660	2	FALSE	Proteobacteria	Gammaproteobacteria	Oceanospirillales	Halomonadaceae	Salinicola	Salinicola sp. CR57	not_announced	Halimione portulacoides|Halimione portulacoides	4297735
2884246678	4	FALSE	Proteobacteria	Gammaproteobacteria	Oceanospirillales	Halomonadaceae	Salinicola	Salinicola sp. RZ23	not_announced	Halimione portulacoides|Halimione portulacoides	4370357
2721755770	3	TRUE	Proteobacteria	Gammaproteobacteria	Enterobacterales	Enterobacteriaceae	Salmonella	Salmonella enterica	Carposphere	almond kernel|almond variety carmel|almond kernel (raw, variety carmel)	5028098
2602041552	2	FALSE	Proteobacteria	Gammaproteobacteria	Enterobacterales	Yersiniaceae	Serratia	Serratia fonticola	Rhizosphere	pea	4999819
2740892492	2	FALSE	Proteobacteria	Gammaproteobacteria	Enterobacterales	Yersiniaceae	Serratia	Serratia marcescens	Rhizosphere	not_announced	5471526
2856004735	14	FALSE	Proteobacteria	Gammaproteobacteria	Alteromonadales	Shewanellaceae	Shewanella	Shewanella sp. UCD-KL12	Phyllosphere	seagrass|leaf	5691534
2528768146	15	FALSE	Proteobacteria	Gammaproteobacteria	Nevskiales	Sinobacteraceae	Solimonas	Solimonas soli	not_announced	Soil of a ginseng field|Soil|Agricultural land|ginseng|Soil of a ginseng field	4186503
2890392960	3	FALSE	Proteobacteria	Gammaproteobacteria	Nevskiales	Steroidobacteraceae	Steroidobacter	Steroidobacter sp. SA29-B	Rhizosphere	not_announced	8010349
2887503775	2	FALSE	Proteobacteria	Gammaproteobacteria	Nevskiales	Steroidobacteraceae	Steroidobacter	Steroidobacter sp. YU21-B	Rhizosphere	not_announced	8216844
2791355468	20	FALSE	Proteobacteria	Gammaproteobacteria	Vibrionales	Vibrionaceae	Vibrio	Vibrio ostreicida	Phyllosphere	leaf	4482014
2574179732	31	FALSE	Proteobacteria	Gammaproteobacteria	Vibrionales	Vibrionaceae	Vibrio	Vibrio porteresiae	Phyllosphere	Porteresia coarctata|Plants|Porteresia coarctata, wild rice|Porteresia coarctata, wild rice relative from mangrove ecosystem	5424264
2551306406	88	TRUE	Proteobacteria	Gammaproteobacteria	Vibrionales	Vibrionaceae	Vibrio	Vibrio sp. 712i1	not_announced	not_announced	5251011
2832216750	11	TRUE	Proteobacteria	Gammaproteobacteria	Aeromonadales	Aeromonadaceae	Zobellella	Zobellella endophytica	not_announced	plant|Kumtag desert|plant|Kumtag desert	4168059
2791354901	3	FALSE	Actinobacteria	Actinomycetia	Pseudonocardiales	Pseudonocardiaceae	Actinophytocola	Actinophytocola xanthii	Rhizosphere	Xanthium sibiricum|rhizosphere soil of Xanthium sibiricum	8322202
2582580973	4	FALSE	Actinobacteria	Actinomycetia	Micrococcales	Microbacteriaceae	Clavibacter	Clavibacter cf. michiganensis	not_announced	Solanum lycopersicum|Solanum lycopersicum	3420753
2837268691	2	FALSE	Actinobacteria	Actinomycetia	Jiangellales	Jiangellaceae	Jiangella	Jiangella endophytica	Rhizosphere	Kaempferia elegans|rhizome	7850704
2835082451	2	FALSE	Actinobacteria	Actinomycetia	Micrococcales	Micrococcaceae	Pseudarthrobacter	Pseudarthrobacter phenanthrenivorans	Rhizosphere	Salix babylonica rhizosphere|Salix babylonica|Salix babylonica rhizosphere	4459315
2791355406	2	FALSE	Actinobacteria	Actinomycetia	Streptomycetales	Streptomycetaceae	Streptomyces	Streptomyces rhizosphaericus	Rhizosphere	Paraserianthes falcataria|ectorhizosphere of Paraserianthes falcataria	11364898
2865198370	2	FALSE	Actinobacteria	Actinomycetia	Streptomycetales	Streptomycetaceae	Streptomyces	Streptomyces sp. ST1015	not_announced	potato|common scab lesions on potato tubers|potato|common scab lesions on potato tubers	9838554
2843064454	0	TRUE	Bacteroidetes	Cytophagia	Cytophagales	Hymenobacteraceae	Adhaeribacter	Adhaeribacter arboris	not_announced	tree|tree	7248201
2757320416	5	FALSE	Bacteroidetes	Chitinophagia	Chitinophagales	Chitinophagaceae	Chitinophaga	Chitinophaga sp. OK723	not_announced	Populus|Populus	8707430
2582581278	2	FALSE	Bacteroidetes	Flavobacteriia	Flavobacteriales	Weeksellaceae	Chryseobacterium	Chryseobacterium sp. CF365	Rhizosphere	Populus root rhizosphere|Populus|Populus root rhizosphere	5296881
2643221740	2	FALSE	Bacteroidetes	Flavobacteriia	Flavobacteriales	Weeksellaceae	Chryseobacterium	Chryseobacterium sp. Leaf201	Phyllosphere	Arabidopsis leaf|Arabidopsis|Arabidopsis leaf	4338957
2757320427	2	FALSE	Bacteroidetes	Sphingobacteriia	Sphingobacteriales	Sphingobacteriaceae	Mucilaginibacter	Mucilaginibacter sp. OV119	not_announced	Populus|Populus	7378592
2887007579	2	FALSE	Cyanobacteria	Cyanobacteria	Nostocales	Scytonemataceae	Brasilonema	Brasilonema bromeliae	Phyllosphere	bromeliads|leaves|bromeliads|leaves	6257395
2886760897	2	FALSE	Cyanobacteria	Cyanobacteria	Nostocales	Scytonemataceae	Brasilonema	Brasilonema octagenarum	Phyllosphere	orchids|leaves	8051403
2886672058	3	FALSE	Cyanobacteria	Cyanobacteria	Nostocales	Scytonemataceae	Brasilonema	Brasilonema sp. UFV-L1	Phyllosphere	ligustrum|leaves	8310715
2788500613	2	FALSE	Cyanobacteria	Cyanobacteria	Nostocales	Nostocaceae	Nostoc	Nostoc cycadae	not_announced	Cycas revoluta	6771356
2831426010	2	FALSE	Cyanobacteria	Cyanobacteria	Nostocales	Nostocaceae	Nostoc	Nostoc sp. 106C	Rhizosphere	Dioon merolae|coralloid roots|Dioon merolae|coralloid roots	8662725
2775506990	4	FALSE	Cyanobacteria	Cyanobacteria	Nostocales	Nostocaceae	Nostoc	Nostoc sp. KVJ20	not_announced	Blasia pusilla|Symbiotic tissue of Liverworth|Blasia pusilla|Symbiotic tissue of Liverworth (Blasia pusilla)	9152718
2643221898	2	FALSE	Deinococcus	Deinococci	Deinococcales	Deinococcaceae	Deinococcus	Deinococcus sp. Leaf326	Phyllosphere	Arabidopsis leaf|Arabidopsis|Arabidopsis leaf	4602077
2826648933	3	FALSE	Firmicutes	Bacilli	Bacillales	Bacillaceae	Bacillus	Bacillus pseudomycoides	Phyllosphere	Weed|leaf|Weed|leaf	5540686
2826787473	3	FALSE	Firmicutes	Bacilli	Bacillales	Bacillaceae	Bacillus	Bacillus pseudomycoides	Phyllosphere	plant leaf|plant leaf	5524615
2826805751	3	FALSE	Firmicutes	Bacilli	Bacillales	Bacillaceae	Bacillus	Bacillus pseudomycoides	not_announced	Zea mays|grainbin dust|Zea mays|grainbin dust	5857425
2826842881	3	FALSE	Firmicutes	Bacilli	Bacillales	Bacillaceae	Bacillus	Bacillus pseudomycoides	not_announced	Zea mays|core|Zea mays|core	5902411
2826898361	3	FALSE	Firmicutes	Bacilli	Bacillales	Bacillaceae	Bacillus	Bacillus pseudomycoides	not_announced	Zea mays|grainbin dust|Zea mays|grainbin dust	5770990
2826929209	3	FALSE	Firmicutes	Bacilli	Bacillales	Bacillaceae	Bacillus	Bacillus pseudomycoides	not_announced	Glycine max|core|Glycine max|core	5742877
2775507162	2	FALSE	Firmicutes	Bacilli	Bacillales	Bacillaceae	Bacillus	Bacillus sp. AFS040349	Rhizosphere	Glycine max|root|Glycine max|root	5234505
2775507192	2	FALSE	Firmicutes	Bacilli	Bacillales	Bacillaceae	Bacillus	Bacillus sp. AFS041924	Rhizosphere	plant root|plant root	4622234
2775507153	2	FALSE	Firmicutes	Bacilli	Bacillales	Bacillaceae	Bacillus	Bacillus sp. AFS059628	Phyllosphere	Zea mays|leaf|Zea mays|leaf	5721958
2695420571	2	FALSE	Firmicutes	Bacilli	Bacillales	Bacillaceae	Bacillus	Bacillus subtilis	not_announced	cereals|cereals|cereals	4301222
2883073253	2	FALSE	Firmicutes	Bacilli	Bacillales	Bacillaceae	Bacillus	Bacillus taxi	not_announced	plant	5801713
2630968704	2	FALSE	Firmicutes	Bacilli	Bacillales	Bacillaceae	Bacillus	Bacillus thuringiensis	Phyllosphere	Cotton	5870350
2821867497	2	FALSE	Firmicutes	Bacilli	Bacillales	Bacillaceae	Bacillus	Bacillus toyonensis	not_announced	Glycine max|core|Glycine max|core	5965720
2821873776	2	FALSE	Firmicutes	Bacilli	Bacillales	Bacillaceae	Bacillus	Bacillus toyonensis	Phyllosphere	Glycine max|leaf|Glycine max|leaf	5991951
2821898260	2	FALSE	Firmicutes	Bacilli	Bacillales	Bacillaceae	Bacillus	Bacillus toyonensis	not_announced	Zea mays|core|Zea mays|core	5816364
2821935883	2	FALSE	Firmicutes	Bacilli	Bacillales	Bacillaceae	Bacillus	Bacillus toyonensis	Phyllosphere	Glycine max|leaf|Glycine max|leaf	5940644
2821942161	2	FALSE	Firmicutes	Bacilli	Bacillales	Bacillaceae	Bacillus	Bacillus toyonensis	Phyllosphere	Glycine max|leaf|Glycine max|leaf	5946674
2822176049	2	FALSE	Firmicutes	Bacilli	Bacillales	Bacillaceae	Bacillus	Bacillus toyonensis	Phyllosphere	Glycine max|leaf|Glycine max|leaf	6007262
2822238481	2	FALSE	Firmicutes	Bacilli	Bacillales	Bacillaceae	Bacillus	Bacillus toyonensis	not_announced	Zea mays|core|Zea mays|core	5921252
2822337910	2	FALSE	Firmicutes	Bacilli	Bacillales	Bacillaceae	Bacillus	Bacillus toyonensis	not_announced	Glycine max|core|Glycine max|core	6511502
2822457199	2	FALSE	Firmicutes	Bacilli	Bacillales	Bacillaceae	Bacillus	Bacillus toyonensis	not_announced	Zea mays|core|Zea mays|core	5863704
2822463303	2	FALSE	Firmicutes	Bacilli	Bacillales	Bacillaceae	Bacillus	Bacillus toyonensis	Rhizosphere	Zea mays|root|Zea mays|root	5894798
2822469493	2	FALSE	Firmicutes	Bacilli	Bacillales	Bacillaceae	Bacillus	Bacillus toyonensis	Phyllosphere	Zea mays|leaf|Zea mays|leaf	5853843
2822533326	2	FALSE	Firmicutes	Bacilli	Bacillales	Bacillaceae	Bacillus	Bacillus toyonensis	not_announced	Glycine max|core|Glycine max|core	6596321
2822540538	2	FALSE	Firmicutes	Bacilli	Bacillales	Bacillaceae	Bacillus	Bacillus toyonensis	Rhizosphere	Glycine max|root|Glycine max|root	6208908
2822647567	2	FALSE	Firmicutes	Bacilli	Bacillales	Bacillaceae	Bacillus	Bacillus toyonensis	Phyllosphere	Glycine max|leaf|Glycine max|leaf	6016938
2822680604	2	FALSE	Firmicutes	Bacilli	Bacillales	Bacillaceae	Bacillus	Bacillus toyonensis	not_announced	Weed|plant|Weed|plant	5908366
2822756774	2	FALSE	Firmicutes	Bacilli	Bacillales	Bacillaceae	Bacillus	Bacillus toyonensis	not_announced	Zea mays|core|Zea mays|core	5912053
2822769251	2	FALSE	Firmicutes	Bacilli	Bacillales	Bacillaceae	Bacillus	Bacillus toyonensis	not_announced	Glycine max|core|Glycine max|core	5927301
2822788015	2	FALSE	Firmicutes	Bacilli	Bacillales	Bacillaceae	Bacillus	Bacillus toyonensis	Rhizosphere	Glycine max|root|Glycine max|root	6591505
2822813804	2	FALSE	Firmicutes	Bacilli	Bacillales	Bacillaceae	Bacillus	Bacillus toyonensis	Phyllosphere	Weed|leaf|Weed|leaf	5731090
2822892190	2	FALSE	Firmicutes	Bacilli	Bacillales	Bacillaceae	Bacillus	Bacillus toyonensis	not_announced	Zea mays|core|Zea mays|core	5948739
2822936332	2	FALSE	Firmicutes	Bacilli	Bacillales	Bacillaceae	Bacillus	Bacillus toyonensis	not_announced	Zea mays|Zea mays	5895589
2822979739	2	FALSE	Firmicutes	Bacilli	Bacillales	Bacillaceae	Bacillus	Bacillus toyonensis	not_announced	Zea mays|core|Zea mays|core	6029620
2823060062	2	FALSE	Firmicutes	Bacilli	Bacillales	Bacillaceae	Bacillus	Bacillus toyonensis	Phyllosphere	Zea mays|leaf|Zea mays|leaf	5938630
2823079027	2	FALSE	Firmicutes	Bacilli	Bacillales	Bacillaceae	Bacillus	Bacillus toyonensis	Phyllosphere	Glycine max|leaf|Glycine max|leaf	6092499
2823865926	2	FALSE	Firmicutes	Bacilli	Bacillales	Bacillaceae	Bacillus	Bacillus toyonensis	Phyllosphere	Glycine max|leaf|Glycine max|leaf	6011826
2534681818	2	FALSE	Firmicutes	Bacilli	Lactobacillales	Enterococcaceae	Enterococcus	Enterococcus faecalis	not_announced	Fresh water	2739073
2603880187	2	FALSE	Firmicutes	Bacilli	Lactobacillales	Lactobacillaceae	Fructobacillus	Fructobacillus durionis	Carposphere	Tempoyak|Fruits|durian|Tempoyak, made from pulp of durian fruit	1327392
2814123065	2	FALSE	Firmicutes	Bacilli	Lactobacillales	Lactobacillaceae	Fructobacillus	Fructobacillus pseudoficulneus	Carposphere	Ripe fig|Plant|Ripe fig|Ripe fig	1409147
2565956857	2	FALSE	Firmicutes	Bacilli	Lactobacillales	Lactobacillaceae	Lacticaseibacillus	Lacticaseibacillus paracasei	not_announced	not_announced	3014095
2881633906	5	FALSE	Firmicutes	Bacilli	Lactobacillales	Lactobacillaceae	Lactiplantibacillus	Lactiplantibacillus garii	Rhizosphere	cassava|Gari|Fermented food product|cassava|Gari (fermented cassava)	2972201
2744054760	2	FALSE	Firmicutes	Bacilli	Lactobacillales	Lactobacillaceae	Lactiplantibacillus	Lactiplantibacillus plantarum	Anthosphere	Wine grapes|wine|Wine grapes	3331898
2695420890	2	FALSE	Firmicutes	Bacilli	Lactobacillales	Streptococcaceae	Lactococcus	Lactococcus lactis	Rhizosphere	not_announced	2579418
2700989132	3	FALSE	Firmicutes	Bacilli	Lactobacillales	Lactobacillaceae	Lentilactobacillus	Lentilactobacillus buchneri	Carposphere	tomato pulp|Tomato|tomato|tomato pulp	2439869
2858438669	2	FALSE	Firmicutes	Bacilli	Lactobacillales	Lactobacillaceae	Leuconostoc	Leuconostoc mesenteroides	Rhizosphere	Carrot|Root Surface|Carrot|Root Surface	2058402
2519103178	2	FALSE	Firmicutes	Bacilli	Lactobacillales	Lactobacillaceae	Levilactobacillus	Levilactobacillus parabrevis	not_announced	Wheat|Plants|wheat|Wheat	2636297
2657245447	2	FALSE	Firmicutes	Bacilli	Lactobacillales	Lactobacillaceae	Levilactobacillus	Levilactobacillus parabrevis	not_announced	wheat|Wheat|wheat|wheat	2599029
2667527803	2	FALSE	Firmicutes	Bacilli	Lactobacillales	Lactobacillaceae	Levilactobacillus	Levilactobacillus parabrevis	not_announced	wheat|Wheat|wheat|wheat	2643249
2545824523	2	FALSE	Firmicutes	Bacilli	Bacillales	Listeriaceae	Listeria	Listeria marthii	not_announced	Forest|Soil (Finger Lakes National Forest, NY, USA) By B Saunders	2746751
2731957923	9	FALSE	Firmicutes	Bacilli	Bacillales	Staphylococcaceae	Staphylococcus	Mammaliicoccus sciuri	Spermosphere	rice	2896836
2731957924	9	FALSE	Firmicutes	Bacilli	Bacillales	Staphylococcaceae	Staphylococcus	Mammaliicoccus sciuri	Spermosphere	rice	2862855
2731957926	9	FALSE	Firmicutes	Bacilli	Bacillales	Staphylococcaceae	Staphylococcus	Mammaliicoccus sciuri	Spermosphere	rice	2870583
2731957927	7	FALSE	Firmicutes	Bacilli	Bacillales	Staphylococcaceae	Mammaliicoccus	Mammaliicoccus sciuri	Spermosphere	rice	2892290
2513237294	2	FALSE	Firmicutes	Bacilli	Bacillales	Paenibacillaceae	Paenibacillus	Paenibacillus dendritiformis	Rhizosphere	Fresh water	6375964
2579778775	2	FALSE	Firmicutes	Bacilli	Bacillales	Paenibacillaceae	Paenibacillus	Paenibacillus durus	Rhizosphere	Plant root	5360914
2571042143	2	FALSE	Firmicutes	Bacilli	Bacillales	Paenibacillaceae	Paenibacillus	Paenibacillus graminis	Rhizosphere	Rhizosphere|Rhizosphere|Rhizosphere	6986194
2731957897	2	FALSE	Firmicutes	Bacilli	Bacillales	Paenibacillaceae	Paenibacillus	Paenibacillus jamilae	Spermosphere	rice	5538546
2728368934	3	FALSE	Firmicutes	Bacilli	Bacillales	Paenibacillaceae	Paenibacillus	Paenibacillus riograndensis	not_announced	Rice cultivar BR|rice|Rice cultivar BR-IRGA 420	7069761
2548877040	5	FALSE	Firmicutes	Bacilli	Bacillales	Paenibacillaceae	Paenibacillus	Paenibacillus sonchi	Rhizosphere	Sonchus oleraceus|Sonchus oleraceus, rhizosphere soil	7507281
2579778832	5	FALSE	Firmicutes	Bacilli	Bacillales	Paenibacillaceae	Paenibacillus	Paenibacillus sophorae	Rhizosphere	Sophora japonica|rhizosphere soil of Sophora japonica|Sophora japonica|rhizosphere soil of Sophora japonica	8420463
2864733723	2	FALSE	Firmicutes	Bacilli	Bacillales	Paenibacillaceae	Paenibacillus	Paenibacillus sp. JGP012	Rhizosphere	Ammophila breviligulata|rhizosphere soil|Soil|Ammophila breviligulata|rhizosphere soil	6770668
2571042588	4	FALSE	Firmicutes	Bacilli	Bacillales	Paenibacillaceae	Paenibacillus	Paenibacillus zanthoxyli	Rhizosphere	rhizosphere of Zanthoxylum simulans|Zanthoxylum simulans|rhizosphere of Zanthoxylum simulans	5045676
2660237970	2	FALSE	Firmicutes	Bacilli	Lactobacillales	Lactobacillaceae	Paucilactobacillus	Paucilactobacillus hokkaidonensis	not_announced	subarctic timothy grass|Grass silage|timothy grass (Phleum pratense L.)|subarctic timothy grass (Phleum pratense L.) silage	2319697
2534682225	2	FALSE	Firmicutes	Bacilli	Lactobacillales	Lactobacillaceae	Pediococcus	Pediococcus acidilactici	not_announced	Ryegrass silage|Ryegrass|Ryegrass silage	2047078
2891353795	2	FALSE	Firmicutes	Clostridia	Eubacteriales	Oscillospiraceae	Ruminiclostridium	Ruminiclostridium herbifermentans	not_announced	lab|maize,corn|lab-scale biogas fermenter fed with maize silage	4726956
2551306415	2	FALSE	Firmicutes	Bacilli	Bacillales	Staphylococcaceae	Staphylococcus	Staphylococcus sp. E463	not_announced	not_announced	2486777
2861254865	32	TRUE	Verrucomicrobia	Verrucomicrobiae	Verrucomicrobiales	Verrucomicrobiaceae	Haloferula	Haloferula luteola	Rhizosphere	roots of a halophyte|Rosetalia rugosae Thunb. ex Murray|roots of a halophyte, Rosetalia rugosae Thunb. ex Murray	4904795
2609460315	2	FALSE	Verrucomicrobia	Verrucomicrobiae	Verrucomicrobiales	Verrucomicrobiaceae	Haloferula	Haloferula sp. BvORR071	Rhizosphere	Beta vulgaris vulgaris|roots of sugar beet|Beta vulgaris vulgaris|roots of sugar beet	7795129
2786546940	129	TRUE	Verrucomicrobia	Opitutae	Opitutales	Opitutaceae	unclassified Opitutaceae	Opitutaceae bacterium EW11	Rhizosphere	Oryza sativa cv. Nipponbare|Root Endopshere|Oryza sativa cv. Nipponbare|Root Endopshere	6396474
2609460309	2	FALSE	Verrucomicrobia	Verrucomicrobiae	Verrucomicrobiales	Verrucomicrobiaceae	Verrucomicrobium	Verrucomicrobium sp. BvORR034	Rhizosphere	Beta vulgaris vulgaris|main root of sugar beet|Beta vulgaris vulgaris|main root of sugar beet	8576512
